# Supplementary material for: Inference of immune cell composition on the expression profiles of mouse tissue
Source: Sci Rep. 2017 Jan 13;7:40508. doi: 10.1038/srep40508 (PMC5233994; doi:10.1038/srep40508)
Supplement: Supplementary Dataset 1 [file srep40508-s1.csv]

	Mast Cells	Neutrophil Cells	Eosinophil Cells	B Cells Memory	B Cells Naive	Plasma Cells	T Cells CD8 Actived	T Cells CD8 Naive	T Cells CD8 Memory	M0 Macrophage	M1 Macrophage	M2 Macrophage	Treg Cells	T Cells CD4 Memory	T Cells CD4 Naive	T Cells CD4 Follicular	Th1 Cells	Th17 Cells	Th2 Cells	Monocyte	GammaDelta T Cells	NK Resting	NK.Actived	DC Actived	DC Immature
Ngp	39.2379952746	18916.3532127888	5776.0376399339	65.8176890521	65.300643125	70.8743860097	38.6719840792	53.645295241	57.4739552934	45.929185224	36.5953654761	41.0620419198	56.5084482671	44.3978940965	46.4924211564	39.045338165	38.7516749773	47.7250526708	60.8985321696	207.9926287115	54.4393795338	83.1821259583	46.163783939	1812.8502377601	3399.4560070381
Camp	41.104777341	16257.7164425549	320.9129015305	61.6156829966	55.4712450337	52.8500797253	40.9035987403	48.8713689788	51.3270293304	48.0577990857	82.8887991669	57.483196577	68.8019485385	47.5146666991	50.1818581814	44.9509428833	61.5475673584	56.8600966911	61.68525781	179.5970030916	47.9601205362	88.31975084	62.7750229911	650.5777573339	884.4545075932
Mmp8	69.2756175639	12196.4862619111	572.6449994413	39.4067529271	30.706337142	43.6339247471	18.768777614	27.0283788263	23.8245685953	569.888038704	90.9621745913	359.0472520286	23.6941752683	20.1707219573	22.5179543201	25.4466740223	29.5365981945	25.5868325896	29.8796621205	565.2052254778	26.4497920829	27.2701529295	24.2508993679	2041.1455361	4568.4981268778
Cd177	16.2304554231	11646.9077598356	86.6808787458	12.656064537	10.9158826279	12.4785290469	15.1775908665	11.8827833145	14.2902569574	17.2979474952	18.2356661091	16.7739514606	16.5189012408	15.8577976894	19.8181448489	13.5438283596	16.4552916831	15.4353503268	14.9082280207	817.0575818446	15.7680149736	15.0971545572	13.5221462895	38.1409158496	96.7004740907
Mmp9	34.2733108186	10154.763808079	435.8018456189	51.435895754	48.785544098	47.8811467272	30.7982063031	33.860734052	35.0698230861	47.7057762901	50.1503272711	45.26174532	44.4275281533	76.0931529433	47.9938135706	44.3541808192	27.5392159087	51.7275716618	39.6730797169	29.9617270471	30.5989226914	44.5885096042	38.0890986659	261.1496272166	451.6597299833
Fpr2	30.5686971031	10047.4989781163	171.6638272925	38.4471150341	39.0614456536	46.6753312728	46.2295752966	54.2655320408	53.6184882532	381.7570865014	8546.688136566	132.5987349098	30.1716376639	28.661556839	30.353910595	30.8605241703	25.4491209685	47.8248840859	31.8180394258	2170.368170319	35.812116956	38.2561556927	26.1239023372	5629.9178413773	3522.2994896851
Ifitm6	28.6662669797	9701.38875725	480.5093648173	34.0272798442	26.3678683349	33.6007169416	23.4007533611	26.982194672	28.1584813419	91.3607524978	213.8904665887	41.267728569	27.2872622636	24.535852624	22.5292836114	21.3109012718	24.503076909	33.9835193099	64.4468553148	7605.0133924139	26.0193060046	29.7715804646	29.7436579394	392.4816574176	1050.4317967424
Chi3l3	23.0025091476	9514.7456826479	1180.3729110844	9.8035740372	11.064887397	10.1948957181	9.2345526748	10.7049396178	12.6617345775	30.0697752386	13.2331894385	580.3073428257	14.4746595986	15.1381143747	11.1630534024	10.9384479755	11.5694749307	12.5155457749	67.7718496009	8353.6764213489	10.9145178383	17.548427901	10.5980273934	6416.3683634146	7930.9618035715
1810033B17Rik	34.8851840977	6147.6096312328	205.2120735949	38.1101917192	50.1163501712	55.8723083025	40.1737096097	44.0420103055	41.3483282738	70.9549933931	80.5405199021	39.7660798462	38.3093470815	37.2084322904	32.7604824836	27.2980404511	46.3117398039	40.7912389641	37.2543591786	4014.7687405725	46.5946014448	60.5631557601	47.124548232	1399.7205496425	1955.2799817699
Itgb2l	69.708120318	5640.2118870825	119.1366709568	58.7638286079	70.7389735023	67.3898732559	69.6405975671	65.0346102861	52.2153910872	50.3922903169	74.5074758343	59.4612367326	52.3089851971	92.5811843812	54.0585991729	52.0502035929	65.610079678	54.8073892096	51.1057446483	86.7467941802	51.8507323672	57.3960717955	49.2792930425	121.2100302466	143.4410813249
Trem3	38.705684635	5347.6617432031	212.3665621792	66.8500235963	65.5294082054	56.469598791	33.8533725885	44.5678389224	44.7292172173	43.116913097	106.5283224267	39.0050997931	39.5681464024	52.0762710664	41.7451970993	40.5338707934	32.5561438802	33.7206566132	37.9167948703	1834.9260364428	64.0402028424	47.0400622082	54.8916190372	207.451256332	131.1899173821
Nfe2	1117.1067868139	4863.7521728177	3243.6583574353	38.9904629077	24.2994070972	27.4668031326	17.4923394492	18.5332406916	19.3147315183	22.0718206462	18.6408280008	37.1609654273	27.2184743323	30.1330899527	22.464485218	36.350672513	24.8964583593	23.5929225378	23.8533890559	2075.6397190428	20.1557380976	95.228355858	30.8273435524	80.2310697896	432.5758720321
Csf3r	65.7451180955	4749.038868504	210.728833019	81.116347641	79.0999601173	88.1910121945	50.5235848993	64.1477054838	59.4359611117	504.9249179698	889.8911006682	890.5701950223	63.813685876	77.5386461864	67.6934064884	64.5127978508	74.6508324832	64.0362417788	55.1731462469	1562.9406936761	72.259596831	60.4810211722	42.8184171832	564.0015579028	471.1346108208
Fpr1	25.9141030013	4740.2184940128	152.7182221695	34.4419888559	24.7785615852	57.4641948184	23.5420732229	32.1169083623	32.2447376091	102.764842419	3854.3901874957	36.5753082619	28.3926991409	46.2590356639	31.0687222603	27.1452172432	27.0924628567	26.2988832265	27.5625141273	161.2279544833	34.4537171637	30.3650662583	22.3537421415	2026.4290534287	1168.0391198091
Pram1	75.7199863078	4583.1183694233	127.8344906379	223.2423699803	138.3107642067	205.2159305065	55.2137443875	81.6669705715	67.4684709362	77.2866885118	80.4532271032	59.7801904785	61.897731777	124.6262732529	86.3239658442	66.1808617953	74.9250612542	63.5666884482	55.7892349377	895.588782432	62.4248612572	100.7579202352	77.1418048019	118.1339749172	278.4181880935
Clec4d	107.287043749	4548.0662225413	1933.7902531187	36.3055981951	31.552557301	38.3859304119	22.8567047642	25.314662656	27.2378700854	6536.0127977097	4872.562308687	3721.6785421836	27.6040161582	24.5784029191	28.355036121	24.2591280879	26.1678755821	49.0672933568	30.5378077449	312.1887385337	26.7500830257	27.4285777716	35.7811796516	4440.5007027644	3910.6572309318
Sell	30.2432789899	4200.9023230066	911.9967871735	1458.5427227841	3370.7548623178	113.1930209572	727.7657245409	4363.1915046635	4631.3364232269	25.4144125583	780.4445755838	28.7834726777	1425.6225929474	644.3596619025	4251.5803885762	424.7087805536	248.4628092262	40.3014779447	34.620637157	985.6105943039	29.8407724991	3222.9423630817	1182.0142963171	309.0126515834	186.9921173888
Cd300lb	3411.126935091	4157.0106663408	4422.6441576709	30.6917504605	20.7934627056	22.1762501068	14.150770606	17.8570298473	16.5920776442	3181.539387869	646.5009080354	5987.5496600242	18.9382408697	24.7985151755	18.9828749187	18.5252198803	19.0203712827	15.9709939747	18.9325857909	3409.6441488494	62.5158590896	25.3925643214	34.7254649657	107.6574485201	1239.2695688668
Cxcr2	51.0806333713	3964.6524895611	338.5107600156	160.3986192304	75.2893621183	140.3401941732	43.0299408336	55.9716688189	51.6327717619	50.9886161992	43.1558295165	58.849110044	65.5121446912	80.9316433069	68.990982257	69.008741977	132.2689105659	95.0471897667	84.1594563778	81.4352948907	95.7103120874	117.8314534335	97.9712548519	91.8008347655	113.1474115348
Hck	54.612019175	3913.8639349082	2538.5514270003	905.6887010949	1071.0888646418	39.3974626056	16.4894770955	36.5673137326	49.693569369	1912.5843015725	4046.7233676616	998.144597746	32.1313795094	82.3351591618	24.5264350123	22.2952803682	32.2945765349	28.5427261895	25.4847415157	6533.5496936751	30.8224080224	85.2131565845	31.6944652746	4066.8095853892	1867.7806373215
Slfn1	16.1969537595	3815.9772886718	15.5618719135	15.5050999595	15.6551650544	13.2883776661	40.4693497739	294.8849375423	466.3337938352	22.4050613209	614.5058015637	14.9761902256	386.3405404583	826.6647108717	613.3774678503	225.0489250615	124.3853666946	1478.652862706	726.8926562788	848.7800822998	22.083349932	14.5078260564	14.5769266704	1753.6067894309	287.4390219224
Hk3	38.074159203	3491.9172439373	692.6564455453	78.8282616575	58.1079540917	66.4414544878	32.7713615669	56.7291471008	64.8463623652	1024.5487660554	3749.7422286543	1041.4040941578	39.7918899732	63.8575426769	52.2634205132	39.9912579888	32.8833656894	36.3961025886	37.1890121631	555.4303385281	46.8111572882	134.6973729561	86.2354285049	1598.6368064964	555.5765068639
Ltb	103.9418157406	3266.9971447549	2065.8692813858	2850.8930390229	3250.9567142762	53.0890376128	1486.1550894337	9130.6519657552	7694.7625706774	79.9766293892	171.0925948558	69.3865845506	7072.7624268108	5781.1371928048	9094.0865910526	7354.9160587179	212.9363740444	8462.5200291268	1596.8473752291	229.0767215076	2039.5945198901	1241.5172754076	463.531156623	128.2815576763	331.2111259113
Adpgk	96.0460627466	3093.975940332	249.8001002388	107.9984864539	103.5688821766	131.6812803264	135.5236167653	156.7298930705	211.8692345669	74.2821395692	59.163903015	84.4484250096	233.1052202621	140.5704832068	175.4734160834	99.884854188	251.0393575405	129.8102639732	131.0183778733	127.7128845955	65.3868674628	74.8287832892	110.534497928	76.9918538728	136.7525418389
Slfn4	21.0140156988	2987.3237296816	18.7734258154	28.1573567643	29.8562393333	28.5308591387	22.2933674005	20.8060154299	22.7851445875	41.9809962463	4949.4861289573	30.5101331913	29.3236146545	21.7463088598	26.9878223172	29.7424081896	18.7037448033	25.4261043833	23.4199705773	714.7832592871	25.8717048566	20.8168550892	21.6039188298	3067.1765246414	94.3561838144
Pilra	181.5077247617	2969.8468057716	285.012705636	20.6236952116	23.5438964733	25.7471851	19.0254794691	35.0144909034	41.888104686	102.0398292814	799.7804112026	59.4981744451	27.0101010902	21.031156862	25.00186939	23.2019301593	25.649958411	26.9718445944	23.5680417327	1093.5900945114	27.4335756808	29.3951007077	22.67769403	1778.0689894151	2080.9360654927
Pirb	928.3453493336	2942.4774273631	1631.0077273214	405.1441945947	424.239624457	50.5345295315	49.4521169704	45.7500940921	45.6341940312	1658.0614259875	2177.0909373419	961.9187548512	28.4982936495	119.72915779	42.3772702901	38.04849881	38.0799566459	31.5649548144	28.9273241919	3072.018347482	31.7487310069	40.7857993829	39.4524490955	1727.3408605002	1422.84861302
Itgam	18.3031939216	2898.0717983818	1151.9840241751	23.2389782326	25.2843534437	23.8837184309	17.7231378028	15.6635076984	17.014725963	1580.9734070622	1691.5117967992	1550.0283355491	20.1506456004	21.6334455818	23.4842664953	20.3118130666	19.9940754991	24.7106346146	17.0422342935	1075.6285630196	23.8942684387	232.9475726724	58.2625795704	986.2631424352	1394.7832442814
Padi4	19.9056917619	2745.4415497377	2177.2048202257	20.8573811816	21.2134569399	36.5313506431	20.2397216098	22.7684029482	21.8487178923	25.5324519574	20.6617894235	22.1637989231	23.2864267615	20.9837147072	27.1542785524	185.6391010149	18.7007018263	19.7797704487	24.5670264414	116.5910412697	21.3501967008	44.1295373511	32.3345557629	135.3903669767	230.7093224198
Igsf6	21.9364016704	2575.0838398876	869.4014780282	24.503946108	26.5914151741	24.1818317651	17.5485844536	27.5179583921	23.6599496804	1674.9337800734	1665.4789434356	1078.5281326963	19.4176989948	41.4649034608	20.3644926837	17.2487623232	23.9477116485	24.2801698605	17.8916712746	4112.8747180687	16.7475885239	29.7572057932	21.7989562202	1423.313631187	1379.7874041566
Alox5	4358.1706578717	2567.405796455	2195.9078060292	87.4355478423	75.7847320608	75.1421107603	65.7000269951	86.5551893485	70.0827832593	78.0160277294	84.1855555991	73.0102749588	72.7902746383	103.5307509846	74.2726783647	69.6813189332	64.9522198989	66.1741103557	218.3484805492	346.6441749122	124.5183726239	119.4026621104	103.6509319822	255.782248787	396.1242611878
Rgs18	3099.4789861267	2456.5738519172	1666.121515871	38.0543965514	180.9369383216	11.2986209711	12.3799296164	12.3298944418	12.158403897	656.4709878036	23.8914147404	315.0606482302	12.2959272491	11.1610337849	11.4672660588	11.9300429627	11.0699198466	10.9609607409	16.5850416553	761.4004776442	11.2481550516	65.5139136074	84.5698126274	36.487956235	190.9831419131
Il1b	251.7810124878	2374.4032112806	866.3860690108	51.6506520327	49.9829952129	65.6926098061	53.2123649307	66.7071492426	53.7477144903	89.0401681629	2652.3118946139	93.3677848389	49.4466865069	67.956241575	45.4664531157	45.7105270721	53.6972130823	140.3581114075	45.8200329521	628.7582567741	44.8327112388	105.2395947727	62.5741389621	7568.5956375584	667.1797880071
Fgr	47.47654504	2292.1723554296	550.366689514	215.9429479835	186.7060940414	111.1082142284	66.5354956723	65.3887967535	89.127131212	133.2859848776	197.4510973202	190.3908449277	72.9551792422	88.890101625	53.7312352184	63.0863921144	88.9435216281	51.9089057371	52.8633689663	2024.8842022918	367.4295226337	184.3618215615	133.4873240318	428.1023312049	604.81785357
Fcgr4	37.828977757	2160.0276276085	291.5273255534	34.1664971742	30.9643423786	32.2128068062	29.343589096	47.6851745194	64.8321127795	1061.2896730635	5424.9765323905	866.1097827313	29.3276515132	30.7896236136	27.3648031347	27.2467347974	30.7176933085	28.2347491498	27.1417525904	759.2999456536	37.2247352297	31.4849273081	28.2401711975	1151.7153912206	182.9938940328
Clec5a	12.4344422103	2056.5613685678	150.3840218413	14.37382481	13.2960559459	14.5256928908	14.4959285323	13.7002762085	13.9497002861	264.5036913453	131.7666496606	275.0992762341	15.5550748211	17.0062263787	14.2056978908	14.1098150002	16.6766998489	16.920533809	14.703146486	134.7120482936	17.0038126158	14.8666729344	17.0949460431	470.2084183703	453.7877547323
4930438A08Rik	26.4126565203	1999.6513150793	38.3510958493	23.8321632578	26.5928301966	31.0006114107	27.0955068098	26.938482327	28.2947915028	27.4711967523	26.5077060499	25.7532648543	28.8041154393	29.2014606756	28.0118198	27.0430297089	29.241332014	28.6955937127	30.2165141582	45.1650980911	38.0957350793	23.1195329512	31.8176885541	36.6325559604	37.9849667262
Bmx	17.9483252661	1989.9559792891	18.6176613453	22.2366777196	17.3280261561	16.0278002118	14.2900916008	14.4822795173	14.9645586732	14.5136123978	15.31247118	13.8908146337	13.8622611999	14.2723952181	15.0450174657	13.5751643138	14.8765539792	15.1476163858	14.9131678278	365.3640298169	13.5346869074	18.5509055877	17.5621473171	14.4503939675	22.6954701061
Tlr13	27.1644363692	1898.4283969095	443.6118236615	26.3259919331	41.2631124587	32.4381423107	32.7482593424	30.9485707353	30.9017625914	1980.2941075771	1177.0462704774	726.7399767419	31.6958245547	23.3957659925	28.1346061488	25.5532404388	24.2926466085	30.9991648096	25.8211124558	2374.1113121276	23.6406265303	25.6166078012	25.2189594452	396.3660291249	414.8099493181
Slc15a3	20.646568643	1751.6387393966	866.4864789212	130.6091411957	136.0228090221	75.3552708184	108.1390722895	30.7044082726	39.6374039518	1715.7184734951	4617.3166171252	2459.5539940159	189.9455004542	46.7561069461	22.2332191711	66.9789167801	307.1392291618	319.8911524091	35.8914092353	704.9304020438	20.2063847941	40.1847594513	23.7965124817	4760.070196178	2092.7989011793
Ccr1	158.4937649262	1746.0218829792	793.0514621978	61.9064697998	21.4353756564	13.0448670238	15.3965748908	14.6553488617	13.7817139907	71.0395928347	139.4538113025	76.5946500056	16.5491682377	13.7847641794	13.5472207696	14.5623202641	16.8956932082	61.0946939548	146.4741692785	83.339383409	14.029764991	12.4529479973	13.4102408596	446.7558046417	817.0982942714
Gpr97	1968.8104435262	1637.5813289253	673.364062296	55.3132431027	30.4431819817	25.347801723	32.2284581435	133.8853173558	100.5976257098	33.5297747691	30.8743008099	35.469084601	39.4688430793	29.2151607697	97.2991766118	36.7468953094	25.5562839323	115.001018565	258.3194219392	51.2120156043	40.1030131917	73.0094830577	132.4006675562	67.986166411	85.4877570559
Lin28a	11.738789939	1614.4719564158	157.1944701279	14.8147195693	13.3256458331	15.2715118815	13.5092634336	14.1915508468	13.706873351	11.8079682867	12.7690114396	16.1517979118	13.8452457781	12.1023601337	12.6171337771	12.5787006542	10.8820876472	12.6038577139	12.8093609833	15.2509091201	12.984780843	11.6583489045	12.9049841854	13.8607855357	14.9261798314
Cd300ld	30.9448133062	1557.2293740495	185.3150526115	36.2552541283	28.6115066962	31.8670553615	23.5590770005	33.5897775216	26.4486296516	1564.1881768078	664.9718279511	2465.2683366816	29.5901056619	29.3696312377	28.0639858189	29.9972186224	36.0907624609	31.3918813967	31.9929182485	861.8405835021	34.9021922195	34.5035957059	32.4710676635	89.7604457219	248.4519423122
Tbc1d10c	445.0882681801	1520.2545035662	875.7867405	986.248231937	856.224532682	193.934733976	616.5094957711	3260.9314290074	4452.1433748765	29.1079317652	30.1208715071	28.731410555	1892.7477381751	3556.4377807362	2636.5532945205	2528.7650595714	807.9926959573	3102.3030938688	2083.7863045027	133.5459779207	3479.5617576671	1703.6977999223	1225.4987353253	35.6476218742	91.028287725
Cyp4f18	21.117673549	1436.2937543331	3036.0561977602	889.4705900152	827.5684188675	159.1382957481	17.9762825104	18.7099124078	18.6989730794	144.1249764341	65.682514784	86.3947812398	20.7008494297	32.7104722145	20.5598207519	21.461297718	21.7592522167	17.9620018574	19.346612362	2206.5201200477	16.8795299868	37.2354607754	20.936027615	286.4059521336	550.121649404
Nfam1	58.535199105	1402.9456044433	190.9563623188	33.4321573456	35.6898629842	27.0838865518	24.8810464171	30.8057081917	26.2100999729	221.9143182627	103.7871444085	218.8091225169	27.2313584969	27.0242090209	29.409014679	25.7124985282	29.4822873913	28.696921466	31.3960953968	670.8145233353	24.0765495096	25.3993558775	24.6059302719	168.6159898763	417.5387089342
Fcnb	28.8441749141	1367.563226112	48.7724028218	27.6925259966	49.7204876838	35.2401743318	33.3951868422	42.0945594837	37.2281773913	31.3024424659	36.0395564995	30.8002144376	33.6012055554	30.2759364696	39.291805361	30.0727748507	25.6480471233	32.9104880552	29.7413841503	80.7212684538	30.1760054164	29.2840975303	26.8877265496	65.811606484	71.3947748251
Il18rap	528.0826406967	1334.2643286518	455.7210670824	65.0942613767	69.0618137779	52.4215475742	400.1233952899	116.8244496957	772.5705224699	39.700932677	42.3765230094	41.4551468656	100.5207820389	298.6647565454	89.0535986373	131.2470493127	245.8736173318	306.0833329761	249.1683689659	54.7804783735	46.9041718848	2767.6746035754	1445.0990360056	83.9532346995	123.6915258127
Klra17	28.0513823493	1289.1441101198	89.5847943917	30.8104822572	21.4131492356	23.6677815087	17.4304627614	17.5267631971	17.6640146013	49.0486346589	21.769454568	26.5158725212	17.4661682409	17.840093756	18.7487168102	14.6840348917	18.286733423	16.8511059669	15.0253761151	28.4997702155	20.0847928282	24.7127546478	24.19029867	81.8859817686	74.227383053
Btg1	158.6292067492	1277.5361522821	65.6432292714	769.2223298819	1004.5420887941	42.2716443329	194.9167283125	3077.6338364795	1435.1235596494	107.5286233745	200.3038473737	112.9325427618	385.3509899526	766.3228070121	2197.4968004463	1555.8796793486	99.7046366703	1275.9840147444	897.7359021285	549.9657818607	1025.6621669036	4774.5861338572	689.0839317917	162.96540859	271.4561530802
Il1f9	39.5426403874	1261.9899424298	85.2479299296	29.35801356	38.0012145056	39.2985335437	25.0019474823	33.1824201134	27.3704555513	29.1600386562	438.0864211638	30.0586556135	28.6471438206	29.1492880844	28.5633054087	27.6247594677	35.8436205422	28.4515961681	28.0293113678	34.9269675696	28.8340999294	34.0379671854	30.1250180039	1202.0374770559	134.7653574558
Ear2	16.0288497525	1164.3748345538	15625.7208265922	12.6217671914	16.7660358649	10.8459703149	12.1993932798	15.6225471948	18.3078410738	22.5911250024	26.2944983377	29.5202858872	14.9589696685	46.8143366683	15.9177693263	15.5475985914	14.1297763245	11.464826936	14.6311358767	3954.2085991436	15.9944152985	15.8965354515	13.3043767873	844.8704852563	1751.25902865
Hvcn1	216.3930972214	1140.0052175078	1689.7531522529	4781.0438890919	5750.2930137362	660.0941251322	208.1291054062	871.7552353626	1066.1722713483	834.057964868	395.5380401703	1085.0519369432	323.2867152587	652.9492419961	760.2027616651	517.0581697711	353.7253391732	636.4340086025	144.9663761434	84.078449503	1750.714936009	641.7699787214	363.4525240319	1073.4098604812	1117.7585175236
Cd3d	28.3186887125	1075.7203575829	54.6562197776	25.9811354441	47.0703698505	32.1478788092	4612.6155779896	9589.6063228592	10288.9878181629	36.2816713018	43.1770999089	36.8813032172	7099.6844635307	3084.9024184901	9276.1146732542	9411.1970459422	5025.9003930494	9480.2830259771	9001.4610713962	64.647022203	9316.5169746916	129.2191642849	67.292698504	30.5066259553	29.735184855
Clec4e	16.9177701026	1042.9569300484	590.6979942357	13.9505624281	15.1460140249	14.1411259137	11.8786458625	13.0098260085	12.7738616447	128.2427409006	1801.7159575653	37.1963616143	14.3826626823	13.5553050315	13.3743768452	14.1510568302	13.6887629904	24.6720305333	12.1559742045	240.0584281235	13.8753760089	20.9849395731	19.365756141	3685.7496368729	515.4804783794
C5ar1	54.3267062957	966.5944833062	121.9185765536	20.6441500678	20.2399665915	20.2609811925	19.8757203955	21.0747657854	21.3344018038	132.0706448636	92.5019315398	46.4053832345	21.7885402265	27.1509930716	21.7223196675	22.4018451221	22.4861516234	22.4745136215	24.3616522909	75.3143517126	21.1779712014	24.7086737822	23.092137648	226.4289763156	495.607453088
Nlrp12	18.260335366	953.6018396473	243.1318804592	22.7774064561	18.9480843254	22.3383931883	16.2026271962	17.7221834349	18.2302612559	18.6432255253	20.1292425822	19.0878539183	17.4258341963	21.7718890977	18.1802482267	19.4169127638	21.4980826439	18.5878620646	17.7063718126	19.3367616519	15.2590624711	21.7619250228	21.747501261	17.1725117971	18.7036493658
Trem1	27.7223610222	933.3410021724	92.9533092444	36.7337030624	31.1834867417	25.1543258327	30.8804242043	33.1536498045	26.4347998344	31.6370203103	39.900276242	26.7562414483	28.1101130354	30.5693918013	30.9692602958	28.8202353024	27.6026039028	25.7788522696	26.4435346595	107.8700550062	33.7373035503	24.7999757683	25.109588423	155.4824431987	117.3204579144
Cnr2	110.9783390256	876.6249667499	510.6555696041	860.5763713075	1386.7829707222	13.6518478407	24.4752311221	243.5106656573	189.0103797413	202.7304742225	31.6031541132	288.9259822029	55.3287593003	29.5366978188	113.6913096926	51.6434718803	18.2016269172	73.580393798	37.547853803	273.063223	15.3525718024	45.0878477907	22.2985218615	19.1851738124	171.0549672403
Il1rn	31.068471487	866.1341729492	543.4041398501	37.6586402242	36.4723263421	33.2185630462	30.1874073099	29.2239279017	27.3041432162	166.6540813082	4441.3287476538	171.3592445783	65.8178505737	30.7924882184	26.3028528247	54.5273415621	31.0083591619	38.5199789474	28.6246951359	58.104023807	30.9618002375	31.7593584265	32.7314184463	7310.6452514375	1274.4527386026
Napsa	743.4024158309	845.5595561084	3075.9444349914	2035.6021292007	1445.497499879	445.6139972669	51.9100749646	48.2057605887	41.9064509192	798.2356412029	363.2408782481	709.2061467987	45.5270740454	57.6599624842	40.5215555118	52.6293457888	147.8411367726	110.0265691276	117.9812997976	4774.9399860622	763.5758771616	316.5410455345	237.3577972852	1869.9467032288	3164.9556982097
Stfa3	14.621422005	815.0182724949	53.917849799	12.9861660146	16.4235361078	12.2543426062	13.4106511209	13.5261726529	12.886875388	13.7010325406	14.4338627349	15.6152491245	20.1055902351	22.1437365893	12.8488353472	251.439867661	15.2004285501	17.0626023998	14.7450849512	13.0026033504	15.0207562851	13.2698084404	15.4682479162	63.7593817808	134.5719342152
Lyl1	1200.1257987601	804.6664956719	1448.0829033075	1926.6065812386	1895.6447839649	632.3663042183	34.1303681974	36.562534781	31.9194058199	312.8685135591	141.6230948317	205.0740693256	92.0209971695	91.2421529497	47.011688997	58.5753286258	52.1283476057	71.7601489428	41.2355350545	1753.7413582135	329.103127526	97.9868050658	52.2351600312	91.7174229832	310.2988999978
Ccno	66.0023577566	794.5668844676	46.2298168799	33.8137691252	32.1938574979	39.8916409952	53.339671457	50.7952342886	46.6474247639	43.1761903859	51.9808358756	42.2713677619	46.9954424358	40.5551831449	43.6096800551	35.8993772111	46.6520322603	35.8592229738	42.7098516968	38.0365992961	62.9389471164	31.0178339348	41.4439899814	39.6806700926	45.9340254121
Ikzf1	147.2655407206	775.2670781793	149.5555869987	169.443737429	181.4398123228	151.0557775561	174.5618475977	227.3585696452	152.9251213921	132.3193263532	170.7183110893	139.4927117184	416.5722742971	251.2226038629	385.4729310004	250.5625529917	926.7099464586	1088.4317446401	748.7786184779	508.1997065462	269.4482265572	298.4852223799	212.6954454784	248.0294736414	184.7924074236
AF251705	657.7291708182	745.4382897543	567.0059613097	113.7514633434	101.727881268	135.9442664207	78.143127184	106.4058448513	99.6059545822	3370.784640501	1119.8559993042	3639.7463699882	76.3365189963	168.2817965181	93.7944111023	77.6418532427	101.3314309082	81.271105103	72.2731209159	1955.1135870569	104.8413239335	96.3160514262	88.4342823953	761.0830113779	1557.649854141
Gdpd3	60.9019005988	713.3121279408	71.5665073613	2869.5041535723	1244.3220379371	801.3676489898	31.7828201078	51.8927000277	52.2680611488	2971.3742365729	649.0700292762	2568.7652391812	61.1243977092	48.2135157022	67.7107942758	50.3193688441	32.5136796291	53.8202955539	53.6347409154	199.9047570504	5684.3901578756	103.0727802078	80.6105858982	67.1166587601	99.0226852178
Tspan32	164.1584559844	688.0367647122	927.2317499358	126.8522890318	70.5300685691	16.3871555235	81.4099312592	589.5614662115	250.0992285375	44.7850056498	17.0651663329	25.7545419864	1196.9815003212	1729.2964182661	2442.3248154985	2282.3141445675	97.7427372145	1323.969691331	1307.9603031695	128.5665350232	13.5827436878	451.4837170633	48.3062151299	79.4972424707	441.1134287167
Clec4a2	17.8585402466	662.2248880207	413.1776952023	13.2820104952	13.3329699562	18.9766664725	15.0492775781	15.4664326233	17.8771080197	216.9676927044	87.6296528697	135.5687317343	16.0779962408	17.4147475439	15.6103854779	16.0792616754	16.5749565163	16.225460799	16.1385190968	69.2054211064	14.3096932329	18.6009269755	17.0451574553	39.9754001151	141.393805132
Chst13	43.2843623668	635.2246207598	1328.9633387652	59.2316753889	35.2124399229	41.9187117599	43.9552704089	51.164060466	48.1935775952	37.9022531814	28.3545567086	35.6544131823	42.4206155643	32.2712351993	46.3233947668	38.8148448004	40.8839418663	39.6888554288	42.3133695851	59.0168901234	44.9112174552	42.6531550402	43.3629283905	55.8933217308	60.908874507
AI839979	37.9752814227	602.4917108033	39.0225208741	33.2853337318	50.6401170647	24.52447118	23.4524144565	28.0637246166	20.9162221221	116.4582188608	33.7312191694	50.7811079468	29.6290607302	24.369163639	23.4993838932	25.7159335532	25.1294065006	24.4710196576	25.5957194284	1191.4143458321	26.0620145897	30.5608324496	27.5970951712	32.1155821085	131.9741993918
Rab44	2444.1265953713	600.2669403681	805.3152242131	33.5925053155	25.0831115275	32.4973654088	34.2064786856	28.3675178504	30.6970408176	31.0697069893	38.3137017517	43.3185208222	28.997975	31.6154899865	32.3233723398	31.2459004579	34.0268449991	28.5162053916	28.3143892997	129.0825465907	26.017655561	29.2185587032	25.0435047035	53.4396717344	79.9538137974
Igj	20.1203368247	548.1226956252	16.9788294295	175.3324211424	18.7520732692	13143.3320305576	16.9141961021	67.8267795826	54.4989984811	17.7779569896	15.9213928119	16.0584130395	101.8182979095	477.2030923138	31.0966660838	112.7881832527	24.8307613294	16.0281316259	19.2983152825	34.683656224	23.5102212652	40.0649683286	16.5374456313	36.0150406581	39.8682320323
2310005G13Rik	11.8643308374	504.5692361741	11.7781588598	10.1646980029	13.3324430314	11.0392322546	10.3470423042	11.6803730649	10.3464579252	10.555949383	14.1174402642	11.1364979905	11.7073637617	10.6019597936	10.8654944999	12.0546947281	12.4282666269	9.9960738792	11.6231805248	10.3273132702	10.5824491349	11.2934823768	11.8356399184	10.4555481065	10.654401589
Csf2rb2	8692.4851603666	489.5057455206	5685.6330441453	90.3453796449	26.8013491797	37.8257351412	17.0998417896	19.5095907127	21.2583902995	2686.0202761218	1891.1880168173	3754.4476808266	18.1491104871	20.5022848946	22.1177192419	19.7887594619	19.4142553701	20.1647924445	48.420948107	408.3484867485	25.7126692908	21.2663715965	16.467504163	3297.3422868538	4160.2504487254
Myb	1015.1722622587	474.5696920415	1562.8261365175	26.8971186407	47.3693211319	42.9319538789	739.2785413093	235.0213032911	396.8497596568	13.8496152194	14.5337728369	13.6633756453	718.1745761443	95.3733791588	235.3937203193	531.032029867	435.6904062734	312.2673903025	96.5060524376	28.1555474607	21.9565650137	250.5973653452	164.1257607393	25.360339791	29.268684254
Aqp9	210.3669962732	464.5078850644	486.1613276744	36.9726768679	31.2329863227	38.7805670947	66.7072338872	36.6772565995	95.7607883474	25.8404656524	28.0633467027	31.8870748571	43.0374769324	39.7539082694	40.6523959033	27.0282072975	35.9707304791	174.2715106089	881.9689514347	41.5914534239	32.3019905317	50.4533513216	53.9672959993	253.143816364	168.9106848164
Lime1	95.058366066	455.3838050618	90.9221872076	149.192037986	75.597754623	121.5496262346	648.4878580525	1332.0196008391	1953.7145977447	69.7002936982	86.0009897681	68.5293499407	664.6066553476	1048.9751318204	1449.2389158356	2085.1212716704	584.4497804078	1960.7663265862	1016.2075034152	100.325917762	960.9348793968	424.691233447	352.0847617052	101.6740637672	86.1571876895
Olr1	15.1982225738	446.0001185269	1331.1673705589	12.2446545392	13.6875286774	12.5920347658	16.9972220747	10.4702038811	10.029015386	10.9092063128	13.8827115019	33.9141556873	11.7627903134	10.3622311994	10.4706753407	16.146571104	19.5324997181	13.107049027	11.6689912137	60.3842979454	10.6305814111	10.6025606254	10.393596965	1225.9569382213	341.8281354603
Ifi204	10.1117034411	412.567903066	57.8069147921	10.8292487593	12.5977340639	22.1603525459	11.9698693757	9.8282989764	16.0781720347	511.5310590855	1385.9287150858	266.261572402	9.1140785802	12.6194027296	10.2716137308	43.853888553	9.3332670544	9.9089564797	10.0494374276	1353.1536969019	8.6516264131	17.5572763912	11.8493788268	2590.5688544215	350.6407647078
Cd5l	36.9592548831	405.2506023921	318.9379029279	34.968743823	29.7975215009	88.8826731204	24.4001275883	87.552528706	140.0880991182	7157.3888972053	1415.8821800319	5680.2520691101	57.3168782355	79.4496152988	29.2916656643	28.4225678052	107.2146138702	24.6099459686	32.8806840912	37.3700622945	37.2043183419	60.2640004728	31.5822566998	53.7400408127	48.2863094305
Bank1	50.3944939314	401.2382794641	189.323188537	10279.7675708328	9441.6079189224	901.0419271472	31.0759469297	147.981366076	92.2847066879	87.4850266518	42.1946307996	32.9712066266	87.8550174936	99.0788605183	69.1000916251	50.0850430161	30.9748046423	31.8413897873	21.336885717	143.8522279388	23.0972774752	330.476136532	60.6121246105	36.2428521986	61.4077288941
Il18bp	82.0644779823	398.7058672209	124.7665229612	78.0799879792	79.5902693034	104.2708052807	67.1732979858	82.0730518189	82.1929291486	370.4954586271	2546.8453278241	486.8066436314	97.5789981074	131.0252802059	77.9835899149	61.9431731961	98.0135816421	78.648500821	79.6187141411	98.0036694999	96.8746179175	83.6884468066	75.7013307726	1520.5066839637	362.7444425571
Cd300a	593.8854863739	349.2753439392	421.8791377835	37.216909308	37.1082218615	40.2073423074	29.858962376	35.2474650194	39.7580443335	633.8746687404	131.2278402853	509.7723655972	29.8701857228	41.66106886	31.9461149352	28.3049770817	33.6349086373	28.4030045389	29.2180007279	849.3472041434	31.4068136127	42.0468971233	35.4339662428	57.52834668	190.9325809133
C130050O18Rik	32.4758611249	349.2039210617	186.749297887	29.716211776	47.2444683484	33.3428731182	23.4310749057	24.3122318849	22.433411736	78.0692656976	76.2763686589	61.6399400379	29.2683478389	40.5387460691	24.46801969	22.9327146806	33.5784479081	29.6505549403	27.5301000534	651.0771353221	25.2812332216	27.4254491451	22.8494524101	67.1619794812	164.785008265
Treml4	13.9799584042	325.9156265985	118.8414315742	12.129139701	13.4115464908	18.6860136649	15.8257912877	32.7197020804	40.5329488252	52.2463808752	104.9009924827	28.9975182969	15.5879659983	23.9037612212	16.6000724928	15.7053105337	13.9596949346	13.2455647749	14.9295322142	1786.8369657759	17.2736653657	29.483599357	13.4898635791	75.2404951562	39.1649351305
Clec4a3	14.5032281194	318.4139458891	201.9877585445	13.148125179	22.1362522649	18.1283978072	11.5232323625	18.4887373484	38.3088680029	2081.3040388871	719.5475159229	2025.8303646853	13.6273565749	20.8674030978	13.8557159814	13.2538584124	12.8397017239	13.8246074067	14.531628932	8494.3309249987	13.7572541268	20.0503811558	12.9560918002	657.2394137289	1149.9006910005
Lct	18.0281515113	300.040279179	26.3827330865	26.2468527843	37.8430499193	32.0775133876	24.940889643	21.8630157129	23.7493912786	19.1822657965	19.5698544193	17.9711771829	19.6579738881	15.5098938402	19.3536431589	21.5721757306	18.3661016579	17.6509571936	18.3686978863	17.4481850521	402.1861359256	23.5042593394	28.0619905117	18.540272494	19.766923072
Tbxas1	983.5831912489	277.9876001613	569.4531883776	35.8465949441	52.4157668329	75.3235508564	85.2919625372	69.8723280957	71.4024236781	762.6607061313	636.6513021045	1590.6889196377	54.9640882661	106.8664802031	68.0352999845	55.3523407373	73.082457901	58.5583211848	51.7028484372	212.8994137544	75.1405475474	44.8327730194	53.4947556589	486.8000058283	1164.2254463781
Irg1	25.4132603864	250.3612877369	713.9501248095	23.6789989281	20.1029298008	29.4468851581	19.8599585905	26.5105403941	23.2380294874	487.8786439586	10547.2156885629	393.4929913022	22.7865116318	23.9391947767	25.0182642574	40.1020769291	26.998911253	28.8167169887	22.7355542673	25.8820716891	31.5130812299	21.4699207646	20.7870726867	11465.5815588874	1796.4199078247
Tlr8	23.9095152695	248.3072288675	34.5991845661	35.1148725805	34.4823139298	35.6585396183	23.5498205615	25.8696863585	21.5866504921	371.1125335615	228.3254467513	552.3328907293	26.9514464978	31.2027024128	27.4546017996	28.7364173765	27.0108754309	26.1971324815	26.075452018	301.6604305439	30.3907179533	43.8440507684	28.0390979655	126.1766947623	114.8940374356
Ddx60	14.8804363412	246.3665025443	30.6291104006	22.610011645	54.1198877469	16.8899845049	20.2606015295	151.4314894251	155.390374312	275.3275279194	1789.9376127193	79.3672938953	34.7214315974	47.7175008884	121.2310492325	81.2753742594	15.1582828416	25.9762525321	16.5774825372	27.1420451996	31.2241314185	43.3971680995	22.3130882274	618.2770342834	31.9911962976
Itgax	40.5123822451	246.2659944671	267.5275567953	34.2698433584	47.3636032038	38.9592544326	60.3053703069	41.9381436793	144.7604656375	523.0781390474	193.6928841831	703.0008836335	31.9067043309	72.1465114806	30.6265807765	35.1600500677	39.8705996627	53.4060868977	41.4813247256	290.345501703	44.6468637915	1331.7978410099	579.6009460788	1768.2488640145	2403.9016947467
Prss16	32.9411568972	231.1860318098	45.9555691215	177.6247617532	52.5058072423	415.6126746046	72.6854071158	50.9872870264	51.4806794061	51.0027615302	51.0945457799	47.6562341068	49.5408799212	60.574208971	64.4738973354	55.3296385197	70.0343010844	181.0525694276	56.8776321955	45.2430476002	37.6226661108	68.280584175	63.7297209789	36.7249020851	45.6961823691
Tlr7	22.0839100224	227.6757923289	72.684382618	182.7082923575	210.0004898818	71.8860917444	31.8324965411	68.3790614304	69.7542910001	906.9635421185	677.3094966116	769.2578110142	117.0277828136	47.2172184093	59.9798507767	33.275063469	26.0361116324	25.9461887602	22.6531476427	1203.3661873688	26.6059661074	43.7212138462	35.9516823219	453.7334772511	192.2999110032
Cxcl2	15.7767917149	224.1044037959	600.099561019	17.9564163194	18.1350830258	22.1295962676	14.7162268359	16.9674489655	13.8939459185	149.9190390766	510.2136124916	89.1945798898	41.07113248	23.3876022462	14.6681499866	68.7275305415	20.7960324484	53.3310108622	74.6407027241	38.4175312899	15.3147067749	20.5112080204	15.4923042588	7421.5896776199	920.0165517723
2010002M12Rik	11.2447372562	223.1794960885	11.9829449079	9.8809478655	11.3691619444	10.3565090302	11.8658738649	13.7299455815	12.0411363152	12.0195495563	15.9353389045	12.2696555346	11.7870542044	11.3331381343	15.5739267525	12.4605678942	12.11090544	12.325923205	11.4261223334	11.5385646848	13.3836478527	11.0952432897	10.1770217293	13.582134296	11.6133558922
Siglec5	19.3439294171	216.6221349205	1809.385035315	23.8602150646	17.0042753164	11.6054493256	11.9087230923	12.09815181	10.8567410564	203.5419978266	17.900699668	102.4262500246	11.3598782019	11.2834035782	12.1148063948	11.6006372725	45.6999761097	12.4202316606	11.0115905362	12.9671731474	10.8569683323	11.7595254286	11.5632247499	71.5403575929	259.8634787009
Apoc2	24.5781835856	215.4486622404	210.1004781368	33.2728069661	43.366709676	29.8621977762	32.3479774118	23.1972023411	21.4774449178	809.1183916879	190.6119987029	636.3620606751	24.9518427262	38.6033907588	30.6807731956	30.5622829979	32.8428960069	26.0200918349	29.4635259112	2257.6033370719	335.2779857995	40.8161179811	30.3189279831	933.5973625323	1794.8696731698
Siglecg	35.2795574249	201.9858489291	162.8897832031	1180.7407858108	750.2925769637	233.8079077908	33.1002247797	36.7010024605	32.1131148442	34.2947481223	39.5946444388	36.9954935716	38.1050574258	69.0833017123	36.595614395	35.211000753	49.7464310679	36.3063092215	35.5223947235	105.2322550957	39.7904762253	91.1427303233	44.5441390938	133.4784337545	86.5491693873
Ctsg	228.6102448099	197.7215207176	992.4056405639	44.1139098619	29.6305067165	36.8340216298	24.8534626025	25.219425298	23.5628865628	33.9283217526	33.1447575106	30.6054617925	32.4135426908	31.4643007557	26.1456689031	24.818924508	29.1881681379	26.1465314875	31.6016858096	192.0632017892	26.5929491189	37.629845873	39.343343507	43.0854239346	44.8798343578
Rasal3	70.526445078	197.4149102099	96.5616225715	84.5307349251	111.6446601225	95.0465113938	114.4144182704	544.2986309807	637.7505011637	47.5683236101	41.5454121966	89.1027696197	727.1962876398	614.9016109443	788.4013436733	582.2978242166	240.7263981363	1112.7817828239	1159.0887517851	64.9606467476	548.8192802907	428.0770030678	467.1750309275	37.2217382624	89.2669416149
Ldhc	19.9987061386	191.4866011003	1054.7059091351	12.4568465119	12.9026218799	11.0352141864	14.8614657032	14.6973669446	14.8118235599	13.4330429269	14.1849080962	14.5163375176	13.8045665402	15.0149936923	13.8035605788	15.2308796072	12.9999880744	12.8667145966	13.1104710671	14.1793559593	13.948912448	14.9657241674	12.208446116	17.8748905908	22.3605349443
Cd79b	28.5355188034	190.7435540525	76.2679749397	11033.6675092552	11520.1624904879	3692.0699917001	65.012897269	251.4485078683	150.6802988758	42.3932259476	29.0004875541	41.5168476225	105.7331175636	184.9936235183	40.3198723144	119.2399430263	44.1818910116	51.0854132122	33.4834531134	325.3852949423	495.0641993033	221.4398971067	36.0650767349	30.0390281596	30.4811030821
Ighg2c	19.0168235706	188.2321075739	19.8420789527	355.2967408981	17.1924191299	16070.0516905786	16.8108055832	31.1693925122	24.1924601721	19.9249542491	24.1288850846	20.9611570651	64.1218258169	83.2020102205	22.1621742489	36.5055021239	21.6023280067	19.2858150703	20.4444361502	43.0208825228	22.6295170951	26.4546982218	27.9719789194	61.2114673466	65.6584314822
Jak3	133.1658201226	183.3636855281	83.8748113203	58.0676675917	64.1193707065	67.775373342	139.4990623761	156.3824754814	287.2123407193	53.2424030328	93.9555258928	60.1544805362	615.9147909643	444.5753174377	188.9220502019	255.5013979631	946.5747041631	1230.4970134541	1341.3733770579	127.8361082157	723.5014229824	179.5709383054	155.2952641774	206.2931429088	158.5850233638
Mcpt8	327.1560923794	172.318748178	4185.9349834474	49.6715690694	23.3234169893	26.9959491604	26.8712215105	24.3519401903	25.2971097031	19.2369605182	23.4150079752	24.0275863418	23.6171756234	34.7318197957	24.9945507975	25.8165368739	25.0566091422	21.2992334448	30.5068887616	39.2070561171	34.2656781177	27.6224830159	26.0851665352	42.1633967836	45.3219390694
Tnfrsf18	618.2857961942	171.7966201137	192.372947368	105.5753850355	165.6962459826	103.2297624129	1962.4283016558	487.6449957068	702.3714064642	34.4619916491	33.8210282344	35.6410314969	2858.8887156399	549.1164801152	939.2751238732	2755.5956929491	2446.2245400697	1853.3715061423	5209.537115846	36.7920589735	782.2028493513	754.7997385201	1023.1487251317	142.5269970317	152.6911087035
P2rx1	487.4964421941	171.179259051	1255.1104158771	33.7360651673	30.1549080788	36.9010570067	36.2069341665	37.2625364689	33.84828622	28.3918543735	31.8734335815	29.9117438565	32.1192582079	26.5023656163	33.5752856931	30.2805062433	35.114158801	30.1650775676	31.5879550991	51.6040114373	29.4774026458	35.2312640213	31.5105959976	33.9742746065	33.7448485758
Klra2	31.2585477104	169.3889295897	23.0218448312	11.6154336794	13.0503146919	10.4054816048	9.995501657	9.8921938628	9.7197017323	10.6074431232	25.4681395818	9.833638693	10.3966481622	12.2539954282	10.7907270417	9.9243095068	11.4085555439	11.3075809471	11.0859508343	330.7038501321	10.2855349004	10.8536935056	10.5702368891	23.7857122805	19.2487770456
Zbtbd6	17.2430095235	169.3359918558	68.7938343414	28.0686822116	32.1131966242	227.5235932619	58.7092525672	12.2075061922	13.5477805899	20.127575995	15.1927340335	19.5461586753	29.0190754979	15.8256320849	16.1870458438	26.5253322097	26.6000287962	21.0023291984	27.4018404765	24.7076029131	18.5976075909	17.4505741542	43.4959455382	15.0427391489	19.0899895019
Clec4n	99.6455647971	168.4642502836	577.7173729018	18.4138592148	19.2074524031	31.9579087267	17.0870528823	31.6917702672	34.7408533025	501.0278872751	525.0138859395	301.8361305268	16.7724618425	28.1385557649	18.087388853	17.5258066434	16.7563996638	61.1049731133	20.8926041573	115.7943523509	16.3957432665	23.3428984421	17.2115770431	6981.0230633388	8908.4960830744
Hal	24.6095957719	162.1258123345	22.4148806921	18.3792267129	19.0880126489	23.2616540908	26.5701241499	24.1318602572	26.6392952405	835.209903809	71.6162340817	307.8288893228	25.5994045232	26.9508464999	26.4107759514	24.7797805688	22.0343523792	34.6119542332	32.9726153891	67.2888160072	31.4878609338	40.9199929143	29.3629169756	31.3216629403	37.4916529602
Ighg2b	20.0840003747	156.3683132897	22.7759427511	33.3350777181	23.0062876673	5183.1779402299	23.7956725902	34.6534522282	26.6693226468	24.2848528455	23.2990074369	26.3733644621	38.5794408921	42.961031898	29.3735656789	26.3673469344	21.3183872854	22.2670645201	22.5581083958	34.1515567364	23.5666634141	21.104210446	18.96557279	47.4787327896	46.9712831284
Pld4	35.0727496178	155.7696765102	318.322428741	983.1902134528	700.0679727316	922.6936849648	26.943966353	37.9441675518	69.0442489169	1360.4967839568	1054.6385898634	1188.0040354246	53.6598515488	103.0042547762	35.6138198851	37.2859806551	45.1334294309	37.7261257794	38.7128103836	5290.5328443131	38.2168564368	89.4366465241	37.2309204718	794.3964715795	1809.6281386153
Mzb1	80.1217683068	153.2643600666	47.7535631081	2692.2272212467	1831.5533302737	12904.1150717735	61.6740296927	69.2750085436	63.4854944431	58.6512602872	65.7427752329	59.0331286948	88.0899396747	91.265889115	75.0935123899	63.634428432	68.3073696845	62.0057292072	74.0206365279	96.6709579884	81.133035469	159.1660726197	57.4352345525	123.5738244544	84.9989371753
Spns3	731.9656075237	148.4496230351	1472.9915017669	160.3289961016	177.3281536985	82.2876713914	56.2019210268	70.0080364941	58.6982166064	61.4447027031	81.8754225017	63.5388141213	59.3012820637	153.2606708899	68.4120529904	64.4902634074	70.8426732028	63.5241762775	95.7393269164	111.2935497458	96.9656474177	77.9795851363	71.6714331322	101.9678935995	89.884733283
Lfng	41.8972323037	146.6121249018	65.2280155661	36.8047471292	31.0722650966	28.8563943898	61.2718058588	78.0043178721	72.2729368244	49.9034464656	39.4434484133	49.6746416749	152.7259053867	60.2449081122	129.3922318028	67.573869323	197.1588128785	190.4401643781	288.3776271079	62.3447979646	64.2839482355	60.3235300678	63.5931983278	51.9496357732	85.3159398858
Fcrl1	22.1742577316	146.0174231717	20.9283113084	3533.14424503	3298.0154582874	320.3125106659	27.0414369638	20.8615863079	23.126542315	111.3218048396	42.1506466737	28.8835135947	88.472312657	104.4359005174	27.6111730015	193.2813152863	119.792907906	29.3436832726	27.5516588085	76.9429421481	28.9540529022	56.4290306522	23.0483564857	20.7368358629	19.9838829245
Ccl4	1195.2013179993	143.8389436342	522.9216412968	107.630186747	69.1970663962	108.8136220014	4231.1384828106	128.7336412624	498.4997506156	420.548598348	2351.2723910211	453.3805203201	226.8392411469	91.1511473343	84.1804705085	97.2705159709	6956.086635176	84.4618021318	68.7522637701	140.9944533088	1162.0846240432	622.9719101128	812.462431976	5071.9296293777	426.6393107783
Clec1b	12.4177316503	141.2592404005	487.7492933044	14.5126543577	18.3132523718	18.6217837168	12.5161894083	17.4176811321	22.369085989	31.4374778781	24.528426461	24.0157297148	14.1810207929	20.508681786	15.1082753463	14.0923620235	12.5856761566	15.0536325797	16.0620822853	207.3322613637	14.4113529974	20.5249864869	16.2917027658	25.6128362348	56.4750942988
Gm9706	39.6279386534	139.1631727343	39.4995048556	24.1707515657	20.4348334271	37.4728719399	60.6810182707	71.5893369131	83.8219284186	76.1529899498	2013.6661060187	48.2966736518	63.8217325137	41.3211997042	92.8951422133	158.3305284151	33.1806825833	38.8849455397	45.089452052	44.0009586224	47.4431646734	55.0016342514	51.0636536242	2322.1291419739	41.9903592686
Rnase6	366.3202674604	138.9458361563	973.3616443801	1889.3614716874	1867.7578445972	881.3018743326	10.4866894702	17.3921843468	17.6909082041	20.1793810314	195.5768073906	19.1663803144	12.4815492627	16.6532611215	12.9870006062	11.4410782856	11.1812031823	11.5763663417	9.8971158415	3394.0357658605	9.8488301921	78.2739034889	13.0017911543	38.0668996841	298.849367487
Hemgn	13.5582744688	138.1733811502	40.4608937689	27.5967061163	71.2511164494	15.311766473	395.9690195797	12.2327012024	15.0137906606	12.7169337507	12.0262053496	12.1800263929	23.879081672	13.0535492926	13.5322449959	15.2471035609	20.4508749022	110.8197019607	73.2103855102	17.2741611188	14.3985087775	86.7686620969	903.3535211383	14.2631498801	14.6807754131
Rcbtb2	126.9716263248	138.1652472856	169.5371160297	83.8009816074	107.9111002705	418.5044621365	44.634715602	137.3135318093	181.8251523484	896.1250166875	92.0184592924	484.0430626684	91.7075293741	165.748955656	148.9584594062	134.4501293103	36.2966572452	113.5197624975	268.4959216347	154.8735313483	174.4945480055	130.7833652829	212.0386116357	122.3643587891	746.7206467303
Cd200r1	434.4481968783	129.9663043296	121.6366207374	14.0530617335	12.3689017868	13.5336630964	15.7817051132	19.9272064587	19.6846947308	435.9845801966	68.1459936639	362.0155063224	28.7480244504	24.087269595	66.9663614184	84.0782892786	15.8620156702	49.9898737264	470.127147822	16.7262644543	951.0325815878	16.7606860996	16.797705458	215.2348304798	623.7093542331
Itga2b	5982.2520567503	123.4175324342	2290.7431174125	87.3927115249	71.6332886457	91.2179670254	49.4747594569	61.1018420067	65.9347909489	65.8300791662	61.4758345241	60.290439139	67.5972750688	55.8262910205	84.9080875756	63.1144153502	52.8646363255	54.0384932776	72.2828228678	145.6032808998	72.8330668587	67.9765947638	56.9812300403	121.7317229637	109.380012226
Ubash3a	29.1615341887	123.3982041242	41.9022058694	29.9314107933	25.3971507477	31.4806162912	264.8495224736	267.8743423426	310.0023812954	29.0287983048	23.4084482256	26.7905435642	537.1280733776	439.0389953669	359.099453418	408.4577129612	227.1828971318	474.3728541671	563.1161179675	31.9413110134	27.7030738752	107.4342267679	123.8404658723	24.5500929807	25.5868718325
Emr4	15.2289278401	119.6464484301	960.7972704258	21.5763597045	24.0693242644	30.6881796532	16.119122678	36.2932631843	35.2704151737	143.9526091102	16.9236507812	74.9095235049	18.8527431119	22.7318190459	17.7000351303	16.9341527009	14.9334484917	15.9403623604	14.100369503	3149.4025120097	17.498784818	37.4526121789	15.5050900511	479.9221307515	1228.6915909144
Gimap3	118.3816427718	118.3001722239	58.2746904452	551.5419555254	386.9764558149	152.3986768763	263.1163035728	1402.4204077624	1869.5192659483	61.3818545757	62.8097487313	65.5183288077	2382.9669968195	3987.0996744153	1732.728183522	1358.6305411169	1063.4519937247	3463.2231943285	1958.3198823591	118.0363899604	2807.9793055919	1213.1208168647	1144.8972411318	209.6151181778	124.6629482184
Prg2	14.4365728284	113.5963677251	25141.7559110266	17.8964560136	13.93767506	37.8366328919	15.8742383667	17.0090457369	16.3522954695	22.1475390208	21.3499152926	17.6578914425	27.3467443174	18.8114529775	15.1620147462	15.0985716587	19.3324659189	13.4482665475	14.3333987972	19.6357680252	15.1910523314	14.3205591961	17.6081904776	1421.5993138842	1522.9992498946
Tal1	3178.7339035883	109.6722397252	425.6567266715	33.9783170525	25.2503808536	35.9529397844	23.9716894247	29.1571616559	27.3257221098	92.9564669326	76.2323560375	83.3524537065	26.6168186844	24.0079745355	24.1317745701	21.7813033446	23.6371434952	24.6180216242	23.0438006122	30.349338518	24.3163771305	27.8787985001	29.7682372538	145.3644233546	169.9089639679
Cd3e	57.6296682717	109.0497477725	44.3716258679	48.2372881284	49.8984304578	67.4662459852	475.8235450593	1133.7062293879	2931.729687976	54.3056017179	58.174920872	46.4610280806	1980.6108022425	1523.731337154	1651.9210638419	1504.663055351	1532.0133745565	2221.5830531118	1571.7760857962	79.8502479565	3367.0330479806	63.8893784702	64.801372997	77.4407039102	53.0098925897
Cd72	134.6876723758	107.1774077711	206.3973972255	1368.5504294997	2533.5146667636	59.3661586845	191.8374436589	893.0678514346	637.0680906225	829.3328213884	3569.6622211381	877.7096562657	390.0175447195	229.5162889489	315.7439542171	161.2168761249	56.359372915	266.5907031491	54.4898674377	62.9610573383	58.8126590312	1431.9394410667	623.2250362615	329.6381502157	134.0372941573
Trem2	90.2731791336	106.7479649633	593.5016835921	120.98096935	87.9608208237	111.2563770326	89.6306113629	110.239739085	85.1366662627	5166.8340767628	555.5544288033	4707.2269968318	68.0372314156	111.7375729117	92.6922373252	76.5548282857	94.0284653704	81.320155996	84.4614293111	262.0381848404	74.9351761799	160.5315926812	111.686376983	809.2087093162	1836.5843001326
Pyhin1	14.7121813841	105.6250288304	33.3389413821	2913.7720023851	4536.8408995181	1170.0576617104	203.1423059572	2596.8629354252	1821.8095492531	433.2896150804	4017.004006441	222.5122767549	239.9608079406	2128.5185412851	2142.8728962728	1233.4410975122	22.3756558117	712.8770433386	344.6437185711	2439.6870680616	459.9231426011	860.2155994293	338.3120235841	4859.7475167213	320.2275002631
Gpr35	35.087216084	105.1988652585	101.598467317	23.773932526	24.512619539	19.9993957373	22.4367850214	23.6780029409	22.2097954235	30.1722102885	104.4654196844	25.7006526661	20.6895492289	28.161626818	21.3570975326	48.9224253519	22.822788287	21.6351022824	20.306816198	1402.0146215238	22.4270771783	24.6487695428	20.8532499871	204.754084243	189.8268333125
Cd244	524.3232318018	103.2666807303	156.4710296547	31.8905885936	25.4728657554	14.576137526	24.4895502075	18.7793329126	26.9450420723	20.0641651998	23.7665495357	27.7945061014	16.1785568689	18.0551278367	16.6580721357	14.3810100599	16.7983687707	16.7763988902	25.4482368693	571.3061063035	4046.839758375	1764.9630165902	1982.4659283528	36.5260758222	72.2479207045
Fam71b	21.9568489395	102.4745713138	16.1005646598	18.35478281	16.5127858141	25.8930380895	389.4591923369	167.2496636074	89.3588683488	18.6047315533	16.847998044	21.0581282742	45.3324881262	21.2985111825	35.7160157177	53.8990257929	301.1845789877	86.6963467676	194.178536023	18.7703149768	68.3728110214	18.3409058333	24.793822771	21.856387722	19.6259226601
Cd6	51.6504582996	101.8334561001	48.6490539006	56.9044364366	78.9205860003	73.6236650671	750.3858814494	867.8159056834	1120.8638127979	50.0959720381	60.324868191	53.4943046712	1755.2015961653	2081.9038646417	1310.4898212193	1805.3660044016	2824.0575983267	1221.8600970423	291.3463281127	58.5441548453	69.2856327613	53.2466306863	51.2170843213	76.0349911042	79.1852169321
Ms4a1	20.0182925763	97.2414617019	15.2247103343	12133.270168234	10095.4276526532	1315.0098278969	22.2906523729	44.0111114771	23.037520533	19.455057175	16.492116062	19.0208182868	25.7148673689	73.1468846832	18.2360533935	18.3973169269	18.6916131471	16.0334202896	17.0749687345	46.634860845	22.4158394576	280.5714982461	17.6485278392	23.9027618255	23.5554456222
H2-DMb2	45.6983031567	93.6139696385	45.441346601	109.2689466231	112.913092553	37.8986483694	41.3286299309	43.4004142431	40.5297274804	64.2463098905	70.9833603217	65.2428794325	58.900389248	45.268882989	39.83571792	64.7763052265	46.4587164357	68.2828160295	41.255992659	93.5297714599	49.2978877738	51.0195084121	35.05470529	986.1076081368	1171.7879282434
Klrk1	34.4326006464	93.1113428517	58.2901443258	61.4584847433	56.0517682797	53.8106796209	1568.6413197235	97.8891588387	1605.4901539528	52.9304812698	1217.2063554901	52.0845995752	60.6459362573	67.896931978	68.7466767466	44.8832160771	1646.675147259	44.3745862003	41.4362491755	205.3871721587	78.2515614722	2536.1641471088	1932.5616621167	516.2721704491	233.9750604887
Fcgr1	40.2696613334	92.2325510325	103.9516963162	36.9364689861	30.7957463561	37.7545599374	29.2342584283	38.2399497391	41.5035526914	719.1101374585	2943.218471619	314.7260888104	40.2655263865	38.0935298825	45.3132122576	37.7139490372	31.2704367077	36.9723317037	42.1046992773	509.5042615078	35.1148508805	36.7502877747	34.0566193994	1461.6478149361	570.4753148249
Ly6i	50.1706880549	92.0085538136	50.8898923548	46.8734975932	46.585164804	45.2204299976	49.8689938577	44.6041259657	46.2991673109	75.592439963	494.9191855389	67.022138898	46.6231014412	42.7943007822	55.034818429	47.2977687606	56.6833058976	53.4202269194	50.5704400577	389.119632799	57.7655538434	44.7770308187	44.1805861213	2902.356409192	1161.9722766608
Ms4a4c	12.3247814614	91.4664922935	50.2133709873	260.1448066949	1890.3584229113	14.3015056345	880.750743493	1533.5991365982	3266.1523163086	238.9673774707	5316.1747309279	112.0424262433	105.0047258589	292.311158732	327.3705092325	180.5776076368	48.8060954935	21.7411103151	15.5734274985	4366.763905975	13.3445809512	391.0300117449	107.2280162102	2839.355168014	44.9107620893
Ly9	23.6474989147	90.7909672526	408.3363537285	124.4661026008	121.9189173922	137.8849214687	648.6203069618	1092.6499233342	1377.0733871676	1379.0584852857	1358.4673273525	1066.7697208837	638.1015932161	338.8476635732	1168.3263626455	1058.0491340311	292.9832598133	573.0353661606	476.6966816623	131.8891547318	46.8971817342	313.1523667056	208.5696933623	654.9443805316	250.4522751079
Klrb1a	12.8023825495	90.6051981778	15.538565993	10.2257556453	14.3762803502	10.853641222	15.3026884858	14.9095821222	14.5605391025	31.9115652427	12.7387751506	21.510476698	11.1267436296	14.7809772737	11.4815355505	38.219500062	12.7135044894	11.9202155543	11.9507114555	13.2584801609	64.1232043047	743.5012174222	440.3493580751	15.4798092692	57.4155485739
Ctsw	72.8782215106	88.7784853618	56.554553868	50.6584363002	33.023533589	74.0399142865	805.219022161	3664.1039236189	7643.5446988447	39.9863069771	46.8924295834	47.0706052573	2385.7223504703	1406.2051486224	818.405151341	363.4284527112	392.5396381906	1496.6981813245	206.1933940212	69.6656683789	7840.4197871041	5483.3940163526	5367.1706908353	64.427006706	56.7736763497
Hist1h1e	13.9259791242	88.4942606512	20.4512084375	144.9651781931	160.852737281	142.7750343696	51.2479521116	30.5914385754	26.737926196	13.0886837801	11.9603246875	12.1277580956	32.4306525168	17.0660076575	52.5846850403	44.8530933256	18.534434041	86.8690336267	73.9101222274	21.93656344	21.7164556495	38.412052836	15.327940305	12.7081064167	12.4845014323
Spib	23.8445778294	88.3164183159	101.1183608949	2404.2401747843	2032.696592464	24.8628642009	27.2107189056	26.940417476	25.07160248	22.5362161589	21.8159035459	22.1793040078	38.1298725548	48.9096184293	22.7304707109	28.2781845032	43.0000229382	25.0270723946	19.0082036474	44.3808481124	31.3496932382	87.4929774531	20.4527886827	152.4436238764	318.5828609611
Ighg1	28.4330409905	87.888600813	25.3497913101	1667.0566953533	26.8951619241	19649.6598132021	25.5297908311	25.5966340691	29.1127801209	29.5646332692	30.1285453431	29.2011350244	41.3073644712	34.1791659896	27.1270311986	30.2684157284	36.5639004546	26.8506426799	27.6488502757	40.7761362637	25.2468527142	21.7813556966	23.6201009689	23.056718098	24.287002463
Herc6	53.6285813242	87.4637379448	24.490044585	56.2376959491	61.211570135	45.7383525745	88.8004621376	131.0836989491	107.99859257	158.8221229906	1734.3047932647	106.0231820799	73.908651437	64.3084048259	112.0099773774	99.3316333023	78.7556500439	121.1122292453	112.7131005187	95.0517557647	69.0138774162	75.2882991443	98.6087988349	866.7953089331	64.3287517966
Gm20199	37.4644723536	83.3637050275	39.5776830163	803.6786339239	535.8825185006	306.4548071869	46.7363437373	80.3863336118	65.2718738194	38.5277530848	35.2845269906	43.9666807338	33.2750504501	56.205279986	89.7469063564	71.4596011812	38.6533872349	46.6771948614	43.8113985666	87.1545904122	64.2083435737	603.1821547295	258.5979663678	44.2799725911	41.6157732135
Cxcr3	36.4439210313	83.3117603708	60.1806727226	530.3960561229	38.5658026763	709.154972791	408.3476957666	417.2764937973	4701.2292560643	205.7279119591	44.6465091693	144.2434123719	348.8736477948	4029.2733838027	157.1024072632	2944.703727215	410.3283366589	50.5898990641	45.6168783628	68.5686400497	373.0770613858	2631.8092344802	1640.9749761715	51.405264652	47.6206469393
A430035B10Rik	40.4842288268	82.7537413136	39.428071119	26.5923719101	91.5129224166	193.6735122195	15.4761192835	23.5040488228	23.6314686306	26.80437738	19.2509002853	26.4121689615	21.6478466578	15.2488420471	27.0638062349	25.2381321174	14.3072630125	18.0639472362	16.5779813443	16.9735296493	27.6722231921	25.108141805	24.5860723628	16.6190828985	21.1075121157
H2-Eb2	61.2358957112	81.3958265361	47.6172831916	1425.456000996	1211.3826860555	452.1896948335	94.4986953628	103.0617224322	98.600260392	57.7020418867	104.2085993532	73.5209332757	69.1658396346	83.133908457	86.6778342948	70.7754886108	62.0882829889	58.259014263	61.05179638	73.0939534454	113.165607868	89.5883853892	59.4825935917	223.4001805689	158.5042751095
Nmrk1	150.1450182733	79.7819317538	124.5401292382	143.2992141658	30.7840675741	78.490600219	543.4825261394	118.0512675047	151.6333188637	113.3308359267	46.1911057772	79.2138073734	35.6082961028	19.4057708644	64.9316985059	35.9777571413	186.6298418857	133.3195120149	41.9311192887	14.5797539429	137.1693582498	31.3042218743	38.0542257573	33.1859384813	35.3344144561
Gpr114	48.2527779019	78.5993056855	54.7713166244	152.5960953962	72.9554534984	112.3477396645	193.6168029984	1460.9490334404	1650.0265951351	53.7612651233	62.3251938988	61.5694898814	68.4387837307	159.8268281618	76.3044762055	60.2911892245	105.0806376621	318.3246898958	61.6329102736	88.5369135288	1507.9439128562	299.3214928347	399.1050623213	64.3841221246	79.1850957621
Cpa3	16771.7224932819	77.9817775727	9487.6163984925	61.6975151174	26.2849434498	25.0844792863	32.2048107035	30.8475731565	25.1524672384	24.6167327391	25.6984596795	27.3079228254	27.1680894795	23.5684035761	24.3884048519	24.4533557405	44.6290690383	22.1727956638	46.34809787	31.5121169294	41.5352586728	27.870399705	23.5614114957	64.1923538193	77.0919141975
Faim3	20.316297126	76.9191204172	21.7391383026	5201.1739864454	10557.3159990958	92.3478532234	106.7289640532	29.5187975773	22.3999499948	20.7945718786	22.4058704634	20.5743669863	234.3872757902	205.0959151344	22.7689442183	92.497159641	82.6073079874	82.3215957391	322.7662910468	52.2406728473	22.4888492874	231.856104549	31.8946106409	46.4319691759	29.4373533333
Ccl3	2169.2424746226	75.9633338036	3646.8236222114	46.8923729766	17.4163750333	16.2819987424	9339.5106706434	29.8105584321	119.5842117695	564.9774575747	2656.3310076621	282.3750732978	94.7673254445	29.9085697058	17.3977868968	31.3212664821	9507.2874819605	79.9713656287	17.5358038347	102.8506466197	1054.3730409272	1366.8832060709	828.1102789954	6548.0941235394	394.7937021691
Cd4	63.1055494684	75.691093932	55.1471227777	68.0991766888	81.9125178304	79.9381591332	51.9040193098	56.8964507248	50.6781860862	58.6733094176	68.6823128219	60.5160744646	368.9224067947	321.1836379731	260.7456470803	351.3329683599	616.4468944171	2267.1238559791	1095.6742449256	75.2732951278	59.9370964894	79.5705454131	70.1518345467	75.8420953058	60.9812267462
Lck	62.0616537447	75.3027362522	48.2389971942	125.4239976128	171.5192911094	62.2168184311	1731.5132214755	4529.9097922386	5056.1871348818	61.5350735016	84.5218892091	54.1056581759	4549.1229134404	5041.149437527	5373.3661377053	5737.2247872744	2910.8537594922	4380.1115201796	2231.2926765713	89.6797322779	5017.4867615447	3500.7296900471	3360.9299643291	126.2767520096	66.6046929036
Ccr2	19.6570913065	75.2494011455	157.9777004048	15.7733255223	15.2324775479	17.184091043	103.4398557782	25.1203809875	201.8347586067	49.2838446832	30.3527614928	27.0440200655	43.2325932245	55.3081598087	26.7271939933	43.9099182168	60.9983054327	483.5648653191	3912.7029839586	2955.4259562121	15.7667232745	652.6950903749	986.1645657805	184.3183514817	1826.1121523201
Cd7	69.1754319402	74.3577112696	94.3606998448	48.7451750075	34.0553064777	50.35681375	78.6026022514	448.8244643505	819.5300872587	42.886238662	48.3675833434	46.5903213579	141.0808456152	181.9387984984	230.7575239284	87.6862046667	50.555649774	66.9706244777	54.3078826517	86.2735549249	14460.2727409223	888.4040086007	364.0271648	69.5624165435	59.4479501629
H2-Ea-ps	67.2789623298	73.667587549	52.3487344907	66.0445474292	100.0377146504	87.4994201382	61.0419714084	68.889173901	58.872694781	1147.2512112207	812.6018474453	1141.0577482514	57.2121614873	61.70622514	61.9778897561	52.1440361064	80.6582039777	52.1787299809	57.5565583537	76.6613532435	68.0423028689	66.4353900977	62.4679321322	82.9942802353	69.1839920973
Gpr18	22.7929019216	71.6956009455	604.5250142287	3795.7759805899	3439.376424436	521.3391740589	481.3016439223	1706.6150379779	1718.7316539672	58.8842999183	925.8013100973	38.8528134876	645.5563861867	903.2363541839	1110.1790622195	302.5290136561	1052.4171615358	1277.1428930326	41.9738309425	846.8248760627	4346.2537528959	890.2293786852	357.6935336519	67.8498268757	61.3894437295
Nkg7	48.0958889078	71.6290652266	135.1034332651	25.6004749592	21.3319620344	22.0274167439	3249.3052792394	2983.4224934347	7888.4288406211	22.1937113956	23.5158883306	18.9061408986	499.7434953619	671.4606572873	161.2419973885	267.1448197964	3522.8172800119	44.5259029956	87.3373157461	72.59458723	8616.7001542423	7749.9188683504	6636.1290970642	29.2211598682	25.9407351797
Lair1	78.8890148949	71.3085713382	351.6763037405	27.7257875551	19.9061008559	19.9578675117	28.4846055451	82.9561193066	185.7718883132	503.3798583491	434.8054383072	902.0377921937	40.8843542476	23.6052121191	79.4131011047	36.8654630911	18.3641714266	40.4819183858	26.2730657404	272.958525791	17.6461700536	79.6644931239	66.8872108209	76.1426288121	120.9466419044
Cd19	40.6031596788	69.8983998149	40.4791364073	624.7087345262	429.6539821834	104.1264864357	39.8511499244	45.1418323939	44.3322180165	42.218789757	39.2648262648	41.3447356202	50.7715255846	126.2628482496	56.5914288128	43.4302606967	61.5767102107	45.2150808935	47.7534559811	79.0273160701	56.3399600716	112.1091708321	49.9286823636	86.1891868232	64.9302520473
Gm11346	18.093204125	69.6540773708	18.6081918972	1501.7625405298	1661.5710414908	122.7934712404	19.5192120201	2421.121410475	1622.6333450028	18.1202447824	16.1225945975	14.842102755	88.652927112	927.724632482	2477.9391327492	294.4564753406	19.9348776681	139.3449474286	28.4995621783	15.5834595319	17.8624060211	455.0914465596	115.7645925433	12.1171407758	12.8141571648
Klrg1	107.4524861201	67.724958416	202.7279466717	51.4116729918	27.726745973	47.8968925881	60.4386140302	82.8883198695	160.0592383951	41.971735048	60.8953530613	43.6950209396	232.1981673539	982.8025651804	109.6537837218	169.7043772338	76.6220842967	48.7102344362	63.2191116815	63.1092827575	123.8130634372	3935.189745363	646.8019450135	55.1768220784	43.0262971655
Ccl5	62.1703842241	66.552982617	108.655165078	33.3227966807	39.2976826691	53.554841611	1739.2813472845	2062.7615247944	13808.7337326079	653.8092401497	15297.8240773305	504.8997619532	195.4039112723	3547.2790589049	1188.9214014796	825.8505725215	3328.5360455928	97.360471318	70.1288940327	121.2164155798	19189.0262643239	12686.6061470278	3533.5162926511	13432.5891262939	5119.678828011
BC021614	47.7893409916	66.038154872	38.1237180148	59.8267948312	40.381208644	64.3612873293	115.6082209662	349.0910881726	537.8875745617	32.2926809008	46.3206249707	38.8459945332	638.047136573	623.8899707992	539.3410426788	802.4825627029	215.1451328186	445.5549950448	753.6991000613	70.6167550384	63.1475952332	65.1664226702	53.2898121102	72.1118661995	52.9538116262
Hc	25.4229618072	65.6325089322	20.9463677951	15.7972874185	27.2622924525	25.4134289054	20.558434035	18.066312726	17.0217078458	16.992758848	18.4476779641	16.303593654	22.2220098716	24.3080133307	22.0147466514	36.6388266269	27.2736540198	23.3392094468	422.3202156841	21.5713283439	20.4528613314	20.3019716979	18.7766865557	24.470783327	20.9119437019
Gzma	29.1229750212	63.5324949959	23.4760904248	41.0235994325	54.4592713269	61.539451033	54.2567703121	105.468923181	132.3977726927	26.0783420546	23.0180514395	25.6810318873	40.6930381263	136.1755708786	117.4374131223	66.9323836035	5109.0736736953	127.1866708223	7068.9173194592	119.8219611282	16768.1695341697	17393.4713173547	14357.7720584082	30.4460871917	30.6919747102
Btla	20.5547375668	63.4667977906	91.439583153	10106.2275949985	11259.7675160324	282.8210766126	420.117777531	1282.4377626923	1529.2682867574	18.7646253257	27.0305156405	18.2904234825	1182.6415560804	3716.2145564319	1483.5266525714	3252.4114450899	2066.0215785077	1799.8285755836	163.9017650022	1156.1342823281	23.7503599146	242.5867659535	23.6016410913	550.4974981209	86.3303542121
Gm15708	26.0277768534	62.6362876685	32.54779307	38.4970825317	19.220057836	21.0847667005	20.3022451555	42.3494791139	43.0758333083	30.0218118734	34.2694645548	26.9799667886	84.359438662	70.6604762235	285.5980932931	35.3573268035	20.6626083511	29.0784703637	93.9580784183	35.706115281	21.9460144374	26.2600466204	21.8668933178	26.5900898448	26.7496641889
Ear1	10.5093353003	62.5866679574	22212.3594817857	11.6597133473	11.1358559059	10.3500034873	9.7967919575	8.6108302832	9.6013041333	11.3551364394	10.2245352967	10.2083811408	16.0658465164	11.440014463	11.0330097536	9.4869728471	15.638484221	10.8978659427	9.1476502177	13.2729989967	9.7666705514	12.9358613682	11.8902837288	530.1236041035	486.2064967882
Il1rl1	7766.6096811286	62.547811066	396.4380852075	43.1719104862	33.7765118266	37.3751789813	85.601109173	39.7280058756	31.8331524493	40.9185670728	44.8830854613	55.0784797735	49.8156533876	74.5894144015	40.1745780102	40.8906252561	64.7417348858	36.9392445553	588.0219787978	31.6714531853	36.3792785032	42.9092014906	49.5630250046	65.9669861298	71.0406406627
Batf3	51.9509140658	61.8062755315	135.6980669402	58.4942000629	52.3233288835	66.9255196016	1180.3648739704	73.4777117057	61.5734424864	149.2869475325	244.2506166841	896.061765211	98.6189568762	51.7550445301	56.6760027903	52.9473601559	1737.5425311343	471.6476158276	55.1647933373	275.532339798	72.5036197034	95.866601292	74.5883108048	567.3317244365	654.8408947898
Gata1	957.5569635864	60.5066685497	1637.7136841513	41.7239343876	39.7592214627	42.8390483863	32.7537801177	49.7595356889	34.3905488912	31.5435961943	33.9027738268	36.0623289309	197.9589397203	47.85611619	99.370417755	42.0593723542	29.4595182748	43.743665032	65.5709063066	28.8226661175	29.1638879241	38.1008295664	38.2066840183	43.8413317462	47.2708195615
Pou2af1	11.2575303391	60.460334556	9.6323693698	2923.7880930822	3013.7572537978	4846.1515585502	35.9904097386	166.7015957761	145.4326096493	9.9890570428	9.8763028665	10.1155448517	65.0757517253	295.2297475508	112.1492463934	1171.3674703065	348.0816245173	66.0512994062	11.5003706072	18.9116169622	11.952966319	76.8769971338	12.1893411174	12.083424859	11.6039113404
Gngt2	154.9816303508	60.3894396011	61.5998179082	48.292443946	49.4247394743	25.5070151916	32.2603631775	56.1676214257	61.9973846002	391.6727383761	407.2973794312	211.1853298696	42.7417589587	35.2907893265	45.1953331873	35.2292743135	36.8867188369	80.9045858493	44.7680793856	1042.9599968003	51.3608466396	28.3341842759	33.8422788514	392.4527126048	210.5688271998
5830411N06Rik	60.5661166732	60.0302228415	42.034891514	57.4227279158	59.6691687445	61.3895835968	45.9008408932	57.5027223978	243.6405619983	43.0290980666	54.187647047	47.1151498971	62.4311429909	88.0621712369	53.9568397872	58.6811076875	55.7133774554	223.1386949099	54.127132767	61.3171965099	74.6747909024	54.933814236	53.6004395131	91.4132174957	81.1499970615
Nrp	125.3852270692	59.5741257103	56.786299463	192.3317084674	193.2512913536	199.0074453199	167.1142494735	233.8877921772	172.6820552406	78.1179265275	53.4926772125	88.5622226931	224.7907851495	92.8435632601	246.3479204437	173.0196923064	297.6265794063	444.0562483905	494.8006427624	85.3692362089	98.6518720513	178.1915666148	184.980088515	76.3555602403	123.3135456767
Cd209a	19.8558519181	58.9358851038	52.1138385764	23.8162562641	26.6962231615	21.3968525899	16.3601449145	18.2184175505	21.8298270284	19.7485446405	17.5215002273	17.3517041138	17.9964335477	18.4173344154	18.5868292091	16.9135846014	22.4789797128	19.0408347306	18.9949952138	726.6746272164	20.6245201813	21.8637546239	18.2311878236	26.6246216883	58.3388511328
A430088P11Rik	39.424524307	58.371786081	23.8253224893	52.0276685934	70.8926111506	27.7864883235	44.0687253427	140.5289750039	176.7484742921	32.5158063502	30.833920155	32.9141781045	41.7476518926	35.5541203152	86.0796904715	66.0233682148	30.7932784176	141.298600734	72.5455599008	23.6868017134	38.2488939086	35.7371694728	44.4668958042	18.2570194188	20.8547076543
Folr4	47.7801777696	56.443238026	35.8962132519	51.4671124275	105.1478931379	38.674442281	82.6204217633	118.0838481139	78.1931497272	41.7080593672	42.8432348809	43.2380231393	2690.3527415968	1807.1437656701	382.1024168165	2040.8182164388	325.1684557794	138.4180670322	953.8331189995	49.2057300842	60.3033084285	63.5990550497	48.0768021434	43.6273554585	40.1207840638
Tmem202	18.3646463726	56.3998171516	28.7464326137	10.5475513317	14.5113910968	14.2298140359	15.2448500908	14.7802640568	15.7697554327	63.6083970543	66.4808964433	122.742278735	15.5420566793	15.3040872767	14.0270472743	12.3055841527	12.9115344086	13.5958288578	13.0412524565	12.990598595	12.5899373061	13.0878182703	14.3087729407	26.588093284	22.5377446258
Trac	46.9516626054	56.301551148	51.0424630019	45.9431227096	48.9379685281	59.2151291796	3087.5152949447	7317.5933904955	7627.4306612037	43.352974365	56.8739126919	47.2279849257	5730.4659218571	4205.1332805865	9046.2985433665	10724.9538455542	3330.1497133391	8812.8046712432	6048.0570326559	88.0591896126	5071.6804662472	155.0980088759	125.5910691841	52.2090503197	50.9325067291
Klrb1c	52.6080769257	56.2244582764	39.0402980382	59.3310664273	52.2229108046	51.1197344542	49.3758599177	54.0123213612	160.187223601	45.8407022473	42.6768994181	43.9130424167	51.5281377011	112.46205164	59.0884748443	106.3743757071	48.0755431535	43.5628400794	44.2328988069	68.3661889065	52.2179046884	6022.3707376266	4087.1473693682	61.1692449291	54.0057820621
Blk	45.7401062092	55.7405713568	36.1839868555	1032.2335369403	913.8526128852	133.0783938331	40.7614866946	50.3026961367	49.4613416982	38.730848683	40.1788470008	33.8977643248	58.8659468613	73.6023809206	49.2399879824	52.749342111	47.4847063164	57.2548466522	40.2221827585	71.7083569641	79.1447511592	80.5163944085	36.5506758138	102.1282761128	75.979664971
Prg3	34.3085296307	54.1662982819	9426.927583703	37.1939144798	27.3188575715	40.9941039078	33.9200724311	36.2129014197	34.9385917177	27.8978970863	33.8197626028	27.5754825903	30.7231714584	27.1158317384	34.6427520636	32.2108086729	35.3869347845	28.514581306	31.6573999655	40.5454178199	39.3868038611	35.6041219807	34.9914153966	111.6926650412	97.4389867747
E230029C05Rik	17.9269985682	53.6760839224	17.894837184	25.4041171963	17.0005630639	19.4127754721	32.1656512456	21.0659486919	17.2937844017	23.3709601951	25.5900547599	29.1877010445	22.5713868971	18.2287719233	17.5519310187	21.228697218	24.4769366889	17.647619648	24.8840616522	293.4914980798	21.2440750579	18.2102877457	14.6333028679	43.1646237797	76.6195566138
Flt3l	404.702760858	53.5889855515	111.2308993309	13.354002032	16.2049801772	14.9003223912	60.0828966477	278.0090525115	317.4872470469	58.9397869234	106.8885441957	43.9117742116	300.157085981	54.0452111258	654.5702233933	242.8939385211	116.0418406683	482.3766529568	1084.4531772253	36.5038091049	256.3509003346	58.2341993586	108.353273486	30.1507969011	36.0553570112
Bach2	218.7506631691	52.744766339	32.7036295004	1264.2279376184	1459.6675597206	18.6218898393	592.6384683897	1776.7731149484	927.4173291993	38.5960607055	19.0076969557	41.2776203382	972.3893600695	603.7779217743	1936.5595997431	186.9868510346	1154.0241334541	1470.4750999653	214.8598239807	75.5283557492	24.403131654	791.031950805	281.7917072254	17.1518694991	24.8646091633
Cst7	5370.8236966728	52.1608065787	1177.2401311096	26.7866222485	17.520746519	31.7458104374	783.9260090122	984.6629081189	2932.6881331566	39.6441374478	2388.4546981642	71.5488255254	493.077406844	1220.9557177445	189.3464634121	1606.8317133384	1728.9103684347	1564.8993842512	3707.0591981682	55.4259035877	4212.1930248639	1348.3987681941	1033.2922157347	445.6941203525	62.5744327542
Cma1	22407.8096669405	51.2530263433	54.2480196222	39.8079415374	36.859063506	41.9894437885	32.7780582907	33.4592720056	30.0592150063	28.7256777781	29.7662855251	29.7039234281	32.2025995761	45.4093520961	37.4541821718	34.1575630312	46.574940857	40.5602896867	42.6967604703	64.9664610455	45.8912427173	953.4204556321	177.1104926946	48.8369936965	37.5691594495
Lat2	5396.0045606601	50.8076955916	650.2028801993	23.290681722	16.5383539761	20.843995907	34.3366757194	24.4081382429	30.9384636788	1563.3396864048	857.0856638355	1301.0779891786	33.9338504363	21.7738978157	27.2188027222	39.7037866517	128.6590915709	34.864637638	146.1385733206	351.04725429	1507.5504680713	156.9878666609	329.6926948621	420.1076005044	561.0395787009
Tpsb2	5785.2976909379	50.7451496351	44.3625053942	46.9197496321	47.0066008226	49.9350161954	47.2258507661	52.8614576008	44.6789202748	38.0651022695	40.4006273647	41.043994167	43.9491985846	57.1238925146	48.6515636943	46.8609650139	55.30662414	46.6011738215	45.5111534275	47.30515439	62.2265439486	49.2951123737	55.6202766069	60.6090525536	53.2268475498
Endou	43.6748713176	50.4013067939	35.0319024149	125.975624835	228.1723802968	1517.6022485726	43.2776099191	46.2710167631	36.7364170674	42.0443575341	49.2146687059	43.6206205481	41.6680960441	39.6748853395	47.5405366286	44.9332752031	40.297047643	49.7572131288	38.8661574444	45.0133537221	47.6692082625	41.4229880673	38.4609594365	56.2277313231	45.5708538906
Fam26f	12.7200064248	50.3373145061	17.6000613694	378.5478897831	907.0268114295	187.3028952703	106.4317815588	840.4650304932	998.8895285477	472.0690260211	5471.7608336475	149.7159673593	222.5254846517	579.6766728607	660.4578344378	332.3986429555	27.926496002	87.5089569136	22.3963258268	752.2763131189	245.9006895633	720.5507943461	704.9028727237	1619.7838651695	38.8411317062
Tifab	18.2095892901	50.1268290112	48.9394058948	17.772045051	18.9599737925	23.8586260457	20.2495011998	22.2165052722	21.1454341602	105.3166763054	133.8735512669	184.4432200682	19.6323286372	21.8276889194	18.2391873789	18.8575727785	20.6688618528	26.0301555724	20.7486893867	1326.4721065714	20.7525119689	22.6420664397	18.2284348925	160.6528565165	597.4579197111
Ccr3	17.57415254	50.0492853627	872.6824023363	20.4386667844	15.5306268119	17.0387947703	14.9179382372	19.2507957911	23.5510805766	45.6476798083	20.0424397386	28.203327012	23.1007799931	12.6908978465	13.5693300314	15.6040241372	15.4346211909	19.1025656632	25.4226066839	15.9307066278	17.9271591521	15.1587144357	13.2129639806	23.1857600669	22.3196083803
Trbj2-1	34.7981398374	49.8705038934	71.9333223683	44.2038527128	68.1392068191	106.6781274712	693.7669147331	1770.0513287462	1475.7045123145	76.0412332619	46.8955506084	59.8959921538	1151.7504351486	1115.8107604958	2931.9459030002	3064.5028576519	860.5160836148	2690.6055535338	1473.8500465263	79.8023660134	1140.4286906402	168.8626614435	145.592933754	30.4888168781	30.7463683581
Fam169b	22.5332687781	49.6910325049	44.1916446538	257.1080747028	266.1326881001	158.7024701624	266.2781832725	545.7643607347	611.2491617748	19.6858643303	22.6438856966	21.6537060996	530.2750663898	545.6309654986	542.0285817633	394.3960187384	182.6982797804	351.3361533075	61.7113090096	24.4446577278	44.1593653261	26.0424733806	24.7059917189	27.5244261743	29.7372804795
Tlr1	12.5364519188	49.6600385801	133.5031604701	2518.1859929888	1526.0873223655	12.8594278375	114.2025864281	1777.4193644808	758.4090447101	583.1981913232	1267.4325011643	475.6853473593	476.8260300289	1206.87183851	929.5441429178	717.8328547311	31.1286526185	384.8274976593	605.3486075425	456.3485258938	12.7093152204	40.3026660427	15.1092018663	667.6390686453	104.8178245108
Gzmm	44.5386750812	48.9247193084	38.2413413397	39.0883244709	41.2556758286	49.9973713495	66.0606377097	91.6608578807	2454.3481345196	38.4152728762	38.9722842436	42.0627931326	51.5029826654	77.8171153929	62.8816432109	52.054453622	40.47781834	40.0541345147	44.634135004	46.7194496008	54.3881264696	99.6530252894	67.0715179534	42.6354580784	44.7869853845
Tnfrsf13c	34.4465217073	48.4121556555	37.9347988556	4870.918983995	4698.4885157385	1883.1544901266	54.2527450771	72.2959597154	63.5082793055	37.3404807881	41.8183779525	38.5486491116	57.4440181677	39.1653414693	33.9524621568	50.2246516716	55.6825130245	33.8967369408	33.2800193752	40.6308520453	56.5457463994	161.2754693123	62.3759755605	39.3651181748	31.6926104965
Cd22	30.4279181783	48.2146680975	41.3584743653	732.5663722589	644.7986455592	34.7254019419	28.6757371888	33.1740572839	148.1220934385	171.8160935674	105.6909052268	160.0100548869	42.1026324129	60.8559883467	32.552624828	177.0769110639	29.6406125887	32.5313052735	35.3182114452	84.8025763915	33.2444419493	102.7948126418	35.2769583703	55.965762546	65.83214779
Slc18a2	5989.3959828821	48.2038243045	1819.1451434043	16.4982369039	18.057990265	11.6708049056	16.9874486858	14.745037202	12.9710092659	16.7480785104	14.1044742144	12.9938483303	14.2007760852	14.7038105158	14.5672882953	18.8126673166	17.2660269326	15.3333969647	15.0221133726	22.9564017359	16.1481742334	60.7909519843	33.1873017659	17.0010821617	18.9909592061
Ccl1	176.779695722	47.8917527001	32.9434473817	27.3728216191	26.2612578259	39.5606695401	316.9330666144	36.6316843074	33.7193801366	28.5631260818	39.8705357789	34.530923275	83.4766489065	67.6544025176	36.3593933987	44.8288203178	1002.5503491166	35.5265410924	44.4873895024	44.2257998005	31.8150459369	48.6844693034	61.1265829454	41.8972819047	29.6790477487
Klrb1f	26.0086556345	47.6806518001	150.1110976656	62.0630366137	32.8653513234	19.3961015013	23.1751984325	32.055321619	80.510156742	16.3309652164	17.3338151989	17.1014827975	35.6436093142	53.8566495045	36.3500072732	59.9627658625	21.0383951985	116.6918335901	20.0514566997	122.2481513775	49.4027412629	886.8131031787	632.5768036605	39.0295261771	58.3792113033
Kcnk13	37.3556067001	47.4625262186	139.6299303195	80.6117952939	74.2975185723	44.956164659	45.6021876373	45.8062604122	43.6717606011	445.3624729329	187.0302942258	380.7559446275	46.2015821165	52.8132104637	41.6213917801	40.4657800133	44.1567392824	45.4194751674	42.4847295134	92.872725762	55.8198877268	44.3311940153	39.2973328862	175.0558263949	312.9838323301
Bcl2	448.0548391355	47.3263940908	76.2825253952	346.7942297263	271.0990702883	45.4672778328	356.632165821	871.1521216464	1543.2518914328	49.5225459249	44.4255265364	61.2139295079	427.3834537012	513.4178525345	974.2581863902	286.9019124202	307.5983718591	1306.981346627	1508.5512188925	129.2769287342	1344.5425791807	798.4987346997	1724.6542077234	41.2356857493	46.3833446404
Msr1	37.1800572687	47.2686291274	92.4080197753	43.7745275537	44.9933768604	44.1443814236	39.2475451102	40.1850591839	38.3465564432	897.0833022395	1799.4265345065	611.9270614404	40.0122143229	30.551514985	38.9433130699	33.4576983391	33.540060716	36.5572141917	34.0401743007	375.5816281318	35.4326378071	32.9943537612	35.5026574334	876.3461581253	625.432052115
Slfn5	23.5789776438	47.221192009	27.6138722897	25.560237136	26.461246307	19.1923014042	20.8735315215	36.1193263743	30.9647179911	283.8472585577	761.8661620205	113.5497329706	27.7626642378	25.151404913	68.0737906635	54.6364939454	24.5578074256	28.949959384	26.3252453413	82.4095985557	23.0431546357	23.7946507893	18.8476145409	162.3086415322	36.0530092513
Sapcd2	48.2183721542	47.0638229992	44.3722029365	32.2984581538	33.0014674784	230.9114601201	89.9054082576	33.2980357575	30.5601202137	35.420977906	35.965435505	37.3413359263	68.5662121014	39.2353723935	35.9442371053	53.6906953038	86.1550297851	63.2387287974	85.6325134623	38.9804077356	37.5691769618	34.125921651	68.5329053424	32.4016009337	36.5651068178
Il13	217.68317717	46.3905984306	214.2617970398	48.3946064554	47.9693902678	49.9278178782	57.113920766	45.1006263876	35.74866203	36.4498709396	40.7562647045	38.2388147003	35.7436083904	37.2000252628	35.9448976599	39.5197827312	86.5456758264	43.9336117289	965.3687306979	33.3702246771	29.2954437763	35.0362733759	32.9023066705	29.8225858476	26.5362413843
A430093F15Rik	22.5621331375	45.9682580133	20.4965151232	24.3311909617	26.9681681906	28.9642035059	398.0287827168	168.5557208563	335.3204080569	24.0859789732	22.2577424467	23.2729404292	937.0029744637	484.4777685523	264.5296448503	1094.8657172144	903.1900037576	551.2096734429	243.1168997703	32.7340787939	23.0481951607	26.3097217275	21.2224060461	38.0892366591	32.9359939356
Mcpt-ps1	2247.1568468693	45.9102962775	28.9332380287	42.266788257	39.8069829728	36.2458480041	29.5089303318	29.7576661838	30.0568095215	29.5497629484	32.3533137303	29.4366618124	35.5591376217	36.0687688412	31.7499570417	30.1986004186	37.5357308708	36.3143125399	30.7912056714	34.0719273697	39.6331643643	39.0740570712	39.8068163738	46.7074350568	39.0963406646
Kel	35.6436575353	45.3639313621	29.6819823055	34.6727741331	39.955728642	45.6495799369	31.5237865604	33.404904478	31.8930672417	34.3473787524	36.4735403871	36.6646833339	38.130493165	25.0448173499	36.205768288	32.4259964034	31.8921651654	31.1729789602	305.5973205138	34.6650381126	36.1601163209	36.3935167384	33.9986925259	36.9226409589	35.0024413419
Slc9a9	38.191870268	45.3561146325	45.2590018523	19.4075350095	22.292448085	21.7077542729	33.6101631247	94.8871934701	132.2356203125	340.7042356311	27.931542449	322.0925051452	48.3345995441	94.8491834176	102.6408752282	314.6738989141	24.7403774511	112.3786419294	71.6995360999	86.4232978184	49.3155362112	95.782602228	109.1511115317	19.9195416698	28.4790070083
Ccr6	37.5952818797	45.267780235	34.6435062501	2518.8879091946	1103.7197986754	97.281525955	59.779231105	53.7157223829	51.3096913344	34.8765293257	37.5501364815	37.4735138942	714.1051363413	548.0114993656	71.1721301403	299.9325160046	110.9570217379	293.4507463558	37.2428715325	55.4089377664	66.7730344534	111.1236689772	64.0627874891	70.1608032473	63.7339404776
Saa3	122.9387223786	45.2648572141	314.5163591019	30.5490792247	33.0630165415	32.6665332987	40.961043793	48.2110417255	37.0501083312	684.73906079	12239.2370166428	505.7398502161	43.7843170566	68.4983263034	46.330516928	44.9702189263	52.4120724434	65.0774407468	40.2105440053	62.4636505149	36.9746414038	39.5224361378	34.482888438	13036.5049948159	3503.6954187183
Tg	136.2328407594	45.076671803	21.4082852468	29.1903089996	21.1033814711	384.4507041403	531.5742069889	23.3668562294	28.5912163085	22.5187228451	21.4536948449	23.0099645208	65.8253628154	30.8900443162	26.9884020204	69.4459692987	332.8067463432	234.1383198946	166.2535812539	24.4076922558	25.3410253458	28.2904006402	25.9234206928	29.3863825692	24.6168898183
2310007L24Rik	30.2967939887	44.3058034217	33.5644999959	32.3241174565	40.5252592722	46.9441661535	26.4165733748	29.1759172872	30.8049470131	28.1691783936	30.7331642041	30.8778782324	45.2129166991	49.4075403547	34.7555183036	30.648116404	39.2681343913	111.9347598359	33.8763655734	35.9505653701	32.7396414311	31.5966756928	42.1721258841	34.0261380931	32.5749668392
Zbtb32	30.4813241654	44.2870770558	34.5894971702	77.0351344954	30.5362854582	33.7867649092	1049.2790588113	49.5083757123	62.4366612402	31.4034878579	57.3249932343	35.071158213	189.8487814263	64.8014187258	46.3708703872	139.4867299874	1171.4157811978	104.6570362036	70.271043495	44.0597998292	32.5357031281	33.815533161	148.5575460363	31.9185908526	32.6564807689
Lacc1	64.2191766216	43.4727206713	79.4659983455	55.9996954923	48.0261907836	31.4859774484	30.7257379158	27.9871404693	31.7625997073	169.731148214	1335.3612963162	189.7325438267	40.919030512	31.4379956448	27.5675427665	39.0602946499	65.7562704597	39.2239852506	34.8874910894	138.6325037427	46.1818242895	29.2187320495	29.0909631014	1378.8774344187	518.4900192655
Ighg3	44.1244980801	43.2821198834	30.6824715318	820.2256489935	57.3996714593	15726.3106716971	42.2319621267	44.811832781	44.0963786347	31.5584106155	30.2120155958	28.6084170161	79.9654544912	69.0628494451	43.0276487999	58.5197766143	48.2525594283	40.0057660703	34.7920042816	44.8318884346	33.4285323228	38.7367381071	36.4322986357	32.8402094626	36.0719101212
Zap70	37.3176447522	43.1454490507	30.8476556789	33.4153010616	46.4877067853	31.1996069263	830.7526528838	1264.0793368337	1609.4246615445	41.4970613243	45.2943168128	41.0642522465	1536.3744623419	2088.1277506682	1436.1384793886	3164.7828302836	1002.3317051492	1696.9730956535	1767.6848384655	32.1413043729	2372.8453517579	1353.9470109119	948.3608433888	59.032998051	49.323053088
Cxcl10	49.5253326166	43.0586006603	106.1459191272	36.4246569784	35.8399140347	27.7422278385	82.5695315053	42.518345553	113.4449095389	137.8212375411	9587.3688212828	56.1321600824	52.0827939649	95.6120719422	32.6567111358	599.91191333	64.4057647098	41.0758230464	28.3424821852	146.8058000193	28.6692050538	37.8305170087	26.7105879495	11274.9909263982	142.9790242296
Kmo	29.0191626952	42.8440780461	105.0129606369	766.4694373712	1641.5448868706	236.8285960791	33.0260356939	29.5437134549	27.2394941761	39.7493117706	43.4360617601	39.232881123	28.076054827	40.4429574588	28.6098972873	26.1041691604	28.6260021016	27.1561956383	24.0552956801	142.1030679504	23.3302374822	53.7129991035	25.1078785305	83.8504633866	159.7352421537
Spic	11.9254202757	42.5721392665	44.2702059411	29.5329353831	21.723779496	13.0344630252	12.1054767634	18.979824678	35.7083428951	115.213225857	292.2590653004	40.3199293807	13.2379624154	19.7283374282	11.9603444968	12.1805925338	14.1551234476	12.3761228513	13.4185805004	47.0630772738	12.0744916032	11.4405429266	11.940327976	50.7577347683	14.3685624506
Apoa1	26.654148111	42.4319307867	27.3522512027	23.8197078412	25.2154822318	30.9161544012	28.0251452479	31.2106074682	27.3528351384	31.5990811189	32.3340609606	30.5485336081	31.0434928885	36.87756469	38.829563563	35.5451529489	34.3586602241	32.0025914656	34.6286606483	33.5873123994	2801.4983235071	34.1725110108	32.9600729199	29.7689773264	27.0628892746
Fam129c	37.7232582837	42.0496330426	28.263902819	1282.7417948319	1768.4524788154	41.7261455321	44.0021162695	112.9493997759	115.6908402241	34.0420517844	31.8006059461	36.959240155	89.0533937921	48.7152539119	85.7354799787	74.457271451	26.5372096742	46.643824474	53.5765589046	34.368525885	100.9284129408	62.2229337771	29.2050178265	53.1075815675	48.5706576986
Alox15	31.070749806	41.9711173681	6918.4949456274	50.8815618734	28.3181870101	43.2918586189	26.9177197512	36.7433419831	31.3542834293	31.7280784084	34.64378296	31.5992809961	37.2284755651	30.367925927	36.2175972505	31.6880390848	29.7127219753	30.4635336259	33.803048112	37.7221177583	33.8783560967	31.0832310053	32.4962294447	86.8650319768	87.8455464028
Clec4b1	14.3480246801	41.9543370459	19.1945929981	13.1816194316	12.3112299943	13.4769471153	15.4775280258	15.2813048432	21.4567094527	112.5064940904	14.3252941248	33.0048052723	14.3825174977	15.6424300411	13.5252696272	14.2673407988	14.1518619673	13.9980459715	14.5137722567	126.988438886	12.8059438233	15.3174604831	15.071718482	90.3613243617	617.7277667199
Ch25h	35.7935271212	41.7642034605	64.0255646177	29.2392773808	37.0546284975	35.2698788746	28.856652293	26.4531370294	31.1735061628	32.6325086721	1588.1722135353	69.0419197024	32.7976331113	24.6869373702	33.505305571	33.7658664886	27.8973187117	31.5837448344	30.8928730994	28.66689267	37.8121787863	28.6463722193	25.4249968022	2015.0763634935	70.7644692958
1810011H11Rik	521.6136308243	41.7297184653	49.5665803889	25.4949772109	25.7142752096	17.431503947	23.7499862512	27.7248335634	26.2502679631	152.8848930892	49.915903226	302.7483836905	41.9669055752	44.7035556054	31.2811822135	27.2323815047	21.7568119176	25.8502398549	254.2511153424	40.9845668846	117.2358285536	23.7035586485	23.6982969723	29.1627993254	79.0495684459
Dcstamp	34.8052525167	41.030646008	53.8824651043	47.7861895139	46.5068346537	50.991448505	37.1574068246	36.6472493384	37.9702164565	163.5797713445	95.9214846122	127.4798941243	41.3536711483	39.1665462411	44.9432259183	43.3288989398	37.8163618007	35.4606886719	40.6761640418	46.2047714777	51.8576534803	48.848287163	42.5885560806	1153.8963520165	1087.4397797705
Bambi-ps1	22.1913572728	40.9046801435	50.3341015779	19.9307639493	17.4275131357	17.579715979	35.802583285	251.5656344884	65.6828972808	90.265568657	826.5553908276	45.3474799161	75.5348062981	47.6276969219	540.5437692337	186.2260945099	24.7684760281	161.985262634	33.795806991	26.7539732038	33.3332106864	20.2438017372	19.7153938879	288.2148305625	24.1272157079
Klk8	755.2987247702	40.7269366878	34.4732645917	51.9029292194	54.4529046054	38.1175877326	707.6060574395	2127.9116205842	2665.1126049387	41.1377272165	42.5553888758	38.7150581437	1430.7764403436	654.8048065001	1295.5124366837	760.1009800069	390.1806924579	1123.292587557	2510.4629571603	55.6375687949	1297.5079951823	137.7197546889	123.698718711	42.1478546641	41.7627100726
Ido1	25.6783704072	40.7072393512	23.0489623	52.8975766053	29.0758911263	320.0557507919	26.3964123831	26.6348792344	24.8703965008	23.0504925098	227.0679333827	25.0847738199	23.9807883793	23.1410294438	24.8855025573	24.1653517943	28.3993409565	26.8077061711	24.9420424439	29.1675806395	52.2206979801	29.292193815	24.2885793443	35.1129525029	31.5592198028
BC051142	29.940630729	40.6504428433	23.4956348793	452.795402223	82.223322923	73.8409091444	25.9588829913	32.4165113899	34.702916648	27.5687296075	39.6047408023	32.089802135	28.5574215209	70.713534161	30.3638527387	34.6217762406	36.9623221689	28.7089846709	28.2293697763	38.6817755291	25.3212838126	50.8130370147	39.3952355076	30.0873074996	24.6743332068
Cryba4	46.9941210208	40.413215179	21.5554170714	19.7051445289	18.8335949904	155.0449214151	23.6430958994	21.6574257194	22.7210941533	33.9723737673	36.0883152128	26.8003858903	20.8597537176	28.8733347711	22.8898404099	20.9257167226	21.2434327203	22.8585465529	22.2083499131	53.1284736341	19.91608363	22.3608449235	21.1022143445	19.5030082174	19.8276054445
Tfec	17.4924125335	40.2255976962	173.4658689444	17.6971815738	18.3458990736	15.9821345089	16.2843838358	19.1862129556	27.6900561497	545.2885757582	129.7186611286	1731.944090335	15.7544659725	25.809127457	16.745530088	14.6938466762	17.3738608713	16.9508190864	14.3613543648	155.1864053156	15.3907622536	17.1010190712	15.8485446263	721.5649340533	1073.60156693
Ccl17	44.9829655455	39.7459499777	127.3417644387	38.0609867433	38.9001267131	37.9652470963	34.0902509628	39.5935438522	34.8193922768	35.9720193011	42.4324616701	37.8052822713	43.3917133634	47.7417986771	39.5562180737	37.3471672822	55.1920049614	38.8264681158	40.6659389805	37.2012836615	49.0149180404	37.138510938	34.9299789896	7073.2160658803	5904.9165497875
Lpxn	3271.7407055404	39.0466924652	653.581194704	662.6741933534	626.7499164992	146.9762350033	1088.8891434546	1228.8981640519	1642.7608735174	1933.1888210655	1643.1598453346	4185.7767986057	1768.3358130282	1886.6229269513	497.7706964865	2216.0244872914	1258.4921555279	2553.0179785282	1718.6876892024	528.7583407868	2596.3497888385	559.5127147557	947.7276850692	823.5005270791	863.9833006742
Msc	49.9640083321	38.9943476163	45.3576967792	42.4113085634	49.4456501739	103.0526965695	45.6767649153	43.6676385761	38.2788640768	40.1163189237	32.9157917005	44.2263700321	43.1594225426	54.3426022954	42.6504877413	39.510390588	228.5908191138	186.9244330597	45.1221384812	61.0854058388	57.5614562383	41.3414846829	44.3960987219	50.6072915166	43.6503311224
4930486L24Rik	303.4549601315	38.9763116378	44.4810214683	37.4859522143	60.4584223143	43.7425710663	128.726259103	130.3051023919	261.3734310257	59.534522666	117.9326787459	47.0690938965	102.2949343535	88.0160547622	99.9639512114	57.6607095324	57.5028269914	331.6765213482	1021.5340917058	42.3533760368	84.3260624331	456.6193279861	385.2136296468	31.2370939278	26.8523575195
Il12rb1	51.7337358077	38.7502078994	48.5656674401	64.9407064091	56.0257366608	53.7220051556	293.0232249067	75.3392426804	156.5605348585	31.4521283395	365.5288222954	30.3063337747	314.4772009471	240.4881282405	55.3074603637	196.2786432595	472.644750321	258.723461883	633.2094413437	29.5161974465	228.218031507	204.3609889789	531.5638537029	81.128310814	36.6474272965
Prf1	37.587011713	38.3398842957	45.5021887554	93.3279214842	51.8909944552	66.9081823096	1588.6222889113	485.5056780377	705.1788124027	57.4043280595	76.2007628176	59.5537922398	62.8443714292	82.2945107037	301.2081452418	64.0035217721	2451.5251012169	46.9507990068	89.4954810682	38.4487401649	260.2521516689	6578.7689645325	5559.9185699778	41.8437498019	37.8379432664
Ms4a4b	11.9137605942	38.3255295718	33.3134197006	17.7546739426	24.1715635175	11.3254043301	8090.2647154209	12666.1698195351	13146.0834926429	35.698781449	70.1013446828	18.2179119521	2070.4017851686	13489.0552787379	10860.3672959048	9573.599242748	1038.3092994724	2918.9624258898	481.587340911	580.8204828947	11.5002669638	9371.2369812141	6853.6493459566	59.1659432131	18.4551552766
Irf4	27.5329898269	38.1656989839	48.919750158	304.8422511885	340.2381572737	1641.4141008592	422.8558899144	41.4131256748	36.287742896	25.3936554253	29.5189760008	94.0458592268	508.7591549723	133.8289998934	39.2722055303	157.9558878185	1554.512740775	317.4299152548	250.399768788	152.6479251968	29.8825877663	48.2600913708	38.0786874228	448.2920908122	272.3368987534
Gp1ba	1491.8415045267	37.8439721456	265.6048642268	22.4367808109	16.7990884426	22.2378509405	21.8287361545	19.8988863472	20.1766045463	26.1526420584	34.9501199282	32.5243939469	19.6768433195	32.1850227788	22.1493023936	23.0100894012	24.628780333	20.8485411466	27.9030509356	31.7403287457	25.739024663	27.4571937949	25.2555825695	24.9512453491	22.8661097937
Il17a	44.0364082864	37.5942824259	38.3589152012	48.3850445509	53.2183281147	67.5880453796	75.848387761	53.4260455821	54.6423945577	49.3806177297	51.6231748118	48.6147004232	46.1898018962	31.9133007899	42.841950522	43.5009865504	57.9553635575	2316.783588395	56.1518125025	46.8385480558	40.6142975273	31.1716857063	33.7291449829	68.8771595666	54.5557292001
Cyp4a12a	1002.2831209167	37.0414033353	46.3727663829	36.4925220791	50.2970791184	49.973072691	30.0326871036	31.7299422261	30.0126828003	30.4308104829	32.1466320336	41.7704603296	28.8169328897	19.2712437081	27.3383078596	21.9179483247	19.5829453581	24.6925198094	26.6637456951	56.074991823	47.8515889407	18.0460952887	26.9376624787	66.1991423382	71.9742488461
Tpsg1	5318.1363464147	36.5301895999	35.2334135075	23.5568315103	35.6466950078	27.5585372114	35.3483668825	26.3996417715	26.4804002609	25.8197051955	29.4102973586	25.0532863352	34.3194488616	25.122507479	30.8775208926	30.5548748653	38.3968910764	31.3468038527	35.4329987786	28.6373593101	29.9264320522	32.3209126617	44.7740190253	30.0431765453	30.3599113212
Gzmb	15938.3843041542	36.3557134119	124.8604012225	30.067534748	23.1342062279	35.9429096439	18487.916325394	71.2863006055	198.2430664487	24.652129629	30.4665443777	24.7841894483	290.0041917674	167.1114770164	44.2627164771	121.49164423	17495.267634471	301.4310852736	14381.3962542126	36.9194581639	18288.1370466753	3679.0376090361	17092.6141765618	35.170066849	29.6879981859
Tcrg-C4	33.9051575045	36.130737205	33.5913662134	50.253506208	36.7575102339	33.5549895112	155.2785068883	77.5525852809	248.1318328569	24.6127538215	23.0483633454	25.3308219288	81.5621420548	123.2306241364	47.9718713418	31.1392535491	1537.1565772615	94.8583565288	111.368259596	45.4718794308	9307.523676394	272.6709290879	280.5551087905	36.6922654348	35.3964055446
Cysltr2	39.5103938825	36.0268964327	29.2045513123	29.5220135718	33.8524771344	47.8786670241	43.9803498925	52.3249083141	71.5825423164	40.9273843046	263.4138503498	50.1532779543	39.3541909238	56.3867563894	41.1476930512	69.1635858615	33.1544296296	260.9890728725	81.7571935219	26.5016684563	201.2349038571	105.1118022342	124.2721505467	50.3381327217	32.3591689363
Ccl7	1782.1083980775	35.9723165816	300.984590442	26.3684921039	20.7393404595	26.0662536069	21.8187481858	24.8520075754	25.962886056	62.8504842347	2529.6074299187	212.8722184706	28.7388897576	19.5201431868	31.2245555142	25.216416277	28.438164567	23.6685927186	24.709125476	26.7400640194	30.5292232729	24.4896342381	23.6446181562	850.3109503902	53.5385127001
Cep97	55.9723535662	35.9077824289	51.2607376839	55.8947778386	52.2494707488	37.8870633979	75.1588800109	222.2270731016	90.6011145254	41.2433479808	41.8022456558	42.6673848721	119.8683236047	130.0936501998	282.2788872314	139.7942946843	77.1158039579	274.2725851906	94.6980950562	37.1311273561	53.8291650485	93.8976755963	92.4879323215	25.186612209	29.6787239279
Il2rb	29.821696554	35.8231278438	31.2956774816	32.4252478868	24.2137779657	36.1967537799	914.2612599413	272.1185501855	2249.9356359201	28.5794719502	32.4929313707	30.4675157509	1393.740740515	539.354189635	108.3625618101	639.5549523958	2183.2619978644	565.5184333235	500.1764158322	28.3701764667	2747.9719093781	809.3390210362	1229.8701128788	28.4956490292	25.9617723006
Tcf7	37.2214626626	35.6946945074	48.7923238929	59.7575505069	44.7916856736	50.7894495122	351.5527820421	2327.1166824316	2514.8494309137	34.8214965083	35.0795785408	35.7428756403	858.8367653668	1490.577180349	3738.5791505412	2629.3676405508	280.131206935	4004.7652878377	61.0021061161	56.1171824526	268.6540268272	227.0604834918	165.9236873059	58.7206901526	64.9811409137
Gpr132	24.5858843106	35.6917912781	30.2017629191	24.8447831954	32.4095669236	29.414303225	34.3125723982	44.7344482312	45.6160629102	25.2840505017	33.2154716616	24.7840172281	53.8832312651	35.2343992299	70.3820432364	45.6875323972	262.4261414109	208.0287299921	103.2114875694	42.7129399936	36.8854184264	28.4571934014	26.3280522314	65.6663308491	64.9269960436
Lag3	142.5940220775	35.5291895743	53.0829991536	33.0741837003	36.0592376542	31.4662946335	128.8655653405	36.9329429409	52.5798132965	38.1765704401	38.3878979968	35.2592308569	152.2055710538	100.7694130365	37.1737020312	546.2131986233	319.4220703061	115.3981495643	53.0129323561	33.0932995485	1220.5678019778	46.9766736509	46.9194796634	43.1028155993	36.6338935894
Fosb	565.6964969158	35.5287695803	32.1213420269	57.217439657	33.6355850091	71.1652562941	32.6823983512	51.2299944318	124.3903897615	23.0285849075	24.7144141619	20.9632590672	40.0089837302	25.2432873397	43.2497289592	79.0002002367	54.5123740328	25.2277446615	79.5763669669	64.2375397908	43.8341856069	145.2659419702	28.1060382816	35.4451713969	29.5300459608
Alpk2	59.6857462865	35.4521552767	26.7593647095	123.8324076966	68.0782947932	267.0097077206	68.5136990219	38.3791303682	44.7092409524	31.079469498	37.6376943209	32.1440483514	46.9312893567	31.8446681958	31.5434164545	36.1426356103	185.4128684237	120.0562647182	43.303656589	26.3010136983	38.4682010381	31.7651282542	30.7082755293	319.0231955845	78.9749968755
Itgae	63.0639709093	35.3739012631	88.6117597787	180.9860423455	74.6032323829	64.786818752	37.726945789	1468.6864606905	152.0091039792	32.9513213911	41.062115166	29.6785899186	262.451796489	303.8186925447	47.2041177072	188.1894593694	39.0881566205	59.6102787128	36.1447160636	36.5499769768	10246.8329272478	101.8116029501	51.9477019668	40.9746119933	51.5528880684
Cd40	35.9921552983	35.2896123718	82.8189502049	1621.4673491524	1394.4195227163	57.3847639913	38.3267739935	42.6188963525	38.8708732627	120.8719256264	3162.6115003163	421.130122247	99.826229576	61.4997077164	43.3543347546	40.9219184101	62.1191162078	53.2176397718	43.4733303854	271.5717913431	31.3713128867	55.6389352512	37.4280353462	3038.0004211702	110.9952598875
Timd4	17.1071148089	34.2275471273	16.0669449558	20.511557231	26.6724551022	25.7430145335	22.1295317391	22.313302226	25.7850952025	27.9000832836	459.6213137014	22.185030632	19.0919545011	18.3569179524	17.953415998	16.3107238434	17.4627361521	17.1108807842	19.8944591342	20.0669581489	21.3116978187	18.445589227	19.8215258027	20.5619066889	19.1933864045
Piwil2	27.6013143108	33.9257096839	42.3153270094	39.7430672406	24.4917505667	89.3540380171	30.451078073	19.1212749932	20.5617166987	28.1630866498	29.2484103885	23.9747906088	31.4131741806	25.7199376151	25.1272885197	24.7095374187	36.7132877307	163.8997234941	261.4472493327	25.5272818758	28.6544191263	26.5685670275	35.4991119167	46.7321752685	42.9647724667
9430069I07Rik	27.7018484647	33.7240515683	26.1945208078	27.2187206725	25.2316971315	192.7204367116	26.2436769357	29.9187572088	31.5997551709	24.8053571395	24.8663184011	23.6899588566	32.5552062385	31.2291844473	31.0916178362	32.6606385441	31.149235306	29.9458738695	32.7101396319	30.6663718214	27.7413461519	32.0551649491	33.321437028	27.9906084485	25.9563187805
Ms4a6d	62.2507460936	33.4269067902	564.290787309	16.8750298484	11.8265695838	15.3105393665	163.4403474816	182.6830898103	372.0593375827	2950.8616695878	6755.842317871	4457.3716199463	31.8542481069	90.1417875356	101.4728349146	291.482831193	23.0531600742	29.1508023618	23.9608552516	1544.129602875	13.7097947867	23.1329550465	14.9035854453	3950.325989625	869.5194029244
Zfp94	30.8546548048	33.4128721043	30.851429142	373.3747371471	327.5623131841	67.0540166841	51.4905819776	67.4288117484	72.3162845997	43.8262199131	32.124940567	41.8614497684	63.9089496546	48.4947397003	65.699822207	56.7250050889	36.1286750048	60.2430196374	45.2417427317	25.4941386688	30.2343727823	30.4020093587	39.457649744	24.08165412	31.1036759737
Slamf6	33.1732703188	33.4052566478	28.9135260135	331.7559932376	244.6205740106	350.6038382191	48.7396500064	400.8537031577	287.5762234421	50.1893047096	224.5584965646	90.7982278901	236.4059155389	1060.9845833939	463.7214353179	1300.8578530488	114.1283687059	125.1627025417	32.6046015699	44.5833374317	66.218470391	90.332705883	44.5456621688	155.5481766736	68.2708229641
Slamf8	18.9906727361	33.3795185596	88.6171040667	15.2586882316	19.610056951	17.9043527826	19.0550723085	26.6391236245	25.5397035631	34.3938213643	474.8270878872	46.224139062	21.136568592	18.0776710682	24.7342229211	24.1520363962	16.6085890652	24.4193538893	19.5377519893	649.1506912841	22.1510328707	23.0809584836	19.7571141486	943.3264610075	433.1823517789
Cd163l1	35.7087194506	32.9908679592	31.6617295654	31.0720935478	32.9659792267	32.7170480387	43.0761223619	49.3279004179	692.5349102936	34.6133739695	34.26041389	36.4610444714	43.3964434589	65.7909813122	34.5350396401	52.5444838622	42.460737176	141.7242788108	37.1332045631	31.7802941977	36.8017868775	78.6148156391	77.7547120632	29.4565849442	28.2558379205
Tnfrsf25	25.3578956194	32.8563816481	40.7048585428	44.8969355168	19.617833059	21.4373952305	40.1279827298	200.7442432492	211.5188826668	25.1470074595	31.4034232006	27.9353251445	502.0511234955	1142.862290547	644.703164021	409.8279962274	137.890508466	527.4397890776	91.1034275406	22.225060948	24.3926152907	95.7024779978	50.3925484026	26.607670942	26.537983444
Mcoln2	39.824679878	32.8060819077	125.8286338866	279.6445762423	298.7182925905	494.4315078029	158.394725524	244.0576152321	355.5878310394	690.8726907491	861.7660827724	1052.4713430011	35.3979118724	56.7133226665	55.0768168803	72.6309780138	52.9179723842	60.5235150492	62.8250234866	23.3032566881	278.8718586397	218.6268936538	241.9213474328	871.1884456247	269.1530367275
Ear11	10.8901115031	32.3142379851	15.2034948751	10.8812382488	9.8596675821	10.574670818	13.1111197631	12.2267640951	11.8570877499	12.2448469533	13.8777902143	106.4535947424	10.9238805084	12.6715728477	10.286272484	11.4443472134	12.5438838464	10.8937914986	11.1902103471	19.0252345215	11.1707999722	11.9413992435	12.1979727703	984.118138527	913.0026399634
Fcrla	28.7138945299	32.2386027752	51.6035012424	1105.3112470413	1236.5091748156	539.1395519894	24.6754217651	24.2643713863	21.5700136293	23.6092519477	21.9541966239	22.5198684184	24.2423415304	25.6068919043	20.6781456427	18.597135143	22.762024493	21.5133782146	20.8311344065	24.6332372204	22.0816686047	54.2166157276	22.256054487	20.4120856802	20.5715506595
Gm4951	20.4117593252	32.1594199359	19.7740215249	20.1490507875	28.3946464172	21.0162198527	24.939264184	48.096465054	38.0999771354	118.576017218	3474.142395022	291.412096169	66.429782614	63.5705761312	40.5568311024	45.9048819982	39.9659022524	20.6671933318	21.6412880783	21.7622609252	18.4374063759	26.8263949792	26.8771315673	1701.2395784956	69.9410085925
Pax5	27.4395059138	32.134733062	28.7860192445	400.5096352724	223.9840725818	29.1785718992	34.2572117636	33.116727638	30.402547959	25.9673261265	35.0406804169	28.9281818854	26.8440827435	30.9564824048	33.6949624395	33.5797540921	28.1542713547	26.2385241169	28.6313321593	31.6080003525	32.6643571995	30.3350420843	26.7103880956	35.8927218452	30.7276961184
Il27ra	159.1008634002	32.1046926218	34.5910294612	475.7876344308	603.0769957675	23.0271178702	183.5131640238	1016.8817599366	874.525090345	43.2475797239	35.2326602016	55.3673844656	650.9197563981	1133.8258363698	1041.400903408	1191.5747525137	288.1904630923	991.8247922909	430.3643309212	41.9450189757	428.9950036273	458.2930731015	355.5264717544	33.3351667162	41.9269800933
Il4	593.6412878714	31.9212607196	1117.025890392	29.707652818	29.9198234151	36.879345387	29.1848966122	23.2697312808	22.8661808837	24.7848541491	34.3053278543	26.2696907513	34.0786389974	42.3968802578	29.7180697789	419.7640160609	26.8365319571	28.666080054	1029.3278319892	30.5221742863	31.9467101174	25.4431066083	26.0096648103	30.7202907731	31.680246306
Slc16a5	27.9145617259	31.87776706	28.3447665313	34.0562328645	23.0865205397	178.0039546444	50.0718861841	346.9303833973	200.9464416858	32.5583723238	32.0217914998	31.8989754409	40.573696517	135.606461279	543.9099224917	146.2670116419	34.6050370948	31.5673384414	29.7493889677	32.2655104089	37.9867618686	40.4095160015	34.3000340814	28.8454752298	29.1420640617
Ccr7	20.2811894893	31.8124840234	35.2096862734	404.4284741106	494.3128961009	25.8750422335	1981.3973001487	2893.9575181542	1603.2054477207	20.7183000274	74.1405850596	24.0003200302	1667.6197555682	704.1835300589	3662.5782729822	402.4578743341	1571.8894573439	2227.2666766077	39.1495755321	34.6812846151	20.0237820643	48.7132177041	40.2034082666	3992.8249415793	3159.7838247578
Cd96	1068.0044451186	31.4382208093	28.6689719238	34.9654670256	38.37414263	38.6324264937	350.4181440399	1490.1980510054	1167.5051553536	28.9849610563	31.0715825156	29.4554740708	1177.2704853673	2179.6131277214	1235.2035945385	730.9092042338	248.4425972145	1560.5420666513	233.7747544801	35.9842085918	5827.0195903892	1075.4103516594	972.0636479984	32.7702087327	31.8456141366
Ceacam15	52.8105856801	31.2962991972	37.0304850141	53.8434459615	64.8371657678	42.2789566604	70.713629548	55.9610175394	49.8529015545	36.3910209329	45.2118640206	38.7813947716	58.0640127201	41.6603266474	44.9487928539	42.690792187	45.7955680598	43.2699367557	42.4197689876	41.3312409566	44.3906414613	33.7639181801	39.7527390322	421.5758971406	609.1114835091
Gimap1	551.2037371937	31.2758998548	138.1599310874	724.5670827639	661.6205171742	363.0974617004	777.7271097326	1797.9343010364	1360.0835895049	21.0673553579	20.0984780496	21.7359420247	994.2025825778	1675.140097604	2562.9480801536	2614.3417354387	544.0768271022	1609.3937415352	1277.2254770949	19.887964556	1872.6192676018	1684.7749420424	1038.0757851571	26.3726709165	38.9140566781
Cxcl9	21.1319004659	31.1833148415	20.2649523669	27.6277577258	31.3638178327	26.296585738	27.1437859378	32.5534747025	35.414860517	29.1343089992	4137.427997087	26.9594955351	23.0281201779	24.9678659474	23.6584207569	25.4658826127	25.1702868887	26.7927948332	24.0898475878	38.5114030509	23.8593062863	31.6026492429	31.4227419807	1018.0349794456	25.9701079226
B3gnt5	17.4555193859	30.7362962878	23.9399006937	799.5337312054	1172.1484661781	19.1832056847	55.9455497125	110.532593784	174.0975163204	22.4616782985	17.6068274906	19.7404739821	43.5388002881	44.7887695476	47.8732714268	71.4616038697	25.334052183	45.0150553649	17.1216808572	24.8355982302	22.5531739762	259.6903286763	75.5614861437	62.737374866	30.8981161223
Epx	13.4529434478	30.5501374177	19073.7426126324	25.0151428721	18.4662225768	17.2322820439	16.2800105285	17.4817766775	24.3534030481	18.6278823129	16.9792660555	20.9384512928	20.5746612612	25.4764260761	18.6131986811	15.724866366	19.1215698082	17.0333316964	16.4056577227	17.6540794017	19.5383142468	28.3207920377	20.4085176276	225.8455107155	214.2217033207
F7	27.9582019959	30.5288590088	154.6030057906	28.1918714267	40.4458310863	25.2935878456	30.7613576751	34.6160732593	30.0076202463	315.80647573	325.489819403	547.4998578637	29.0163379425	22.1437432511	31.3176526595	26.212730473	28.5393723519	24.3762273644	27.7748848098	47.48402103	35.692555596	24.0286855118	24.2670323712	2118.879395812	2224.9222168796
Prss30	30.3244444068	30.4024174965	29.8198836921	28.3710932255	28.3486689196	37.3355335179	55.3865949234	57.4303846974	59.6757951939	29.6310944308	27.1280081891	30.8295734784	28.1521615542	36.2783110921	26.2815727924	31.9049810775	40.2136284334	81.5909972919	31.5000387541	32.4978050956	38.8345945655	31.9432680518	38.7570454134	34.7846907869	37.3378105452
Ninj2	24.3173771748	30.2204067826	29.3351499622	37.925311061	41.190308363	37.3846141697	52.0202577322	67.5784241018	54.3171904076	27.6583062776	27.3563626996	27.7008393983	57.6654678047	37.4393439482	48.7063445392	48.6490821501	65.2686266153	91.9824171959	47.3629947154	28.2139247317	33.1127938679	22.7477809518	31.8999273087	34.132588149	31.5505147961
Ell3	30.9295537717	30.1903513023	28.5435706401	848.5252175986	691.4374438594	29.6327091018	28.5879303411	30.3894050068	29.7229773765	28.8632616733	35.3263190022	28.3884669083	29.8461701214	31.7298539865	30.1443447414	30.6815722054	33.6227448318	31.8599052688	28.5179321174	30.8839138093	35.3485539646	38.1241211255	31.6778529485	39.6181991242	27.1327771642
Il7r	57.4977004636	30.1843740859	363.000570817	29.9632861157	28.2791096967	20.436500046	601.7934665671	4855.1971925495	4923.6221617708	1902.5185843887	747.8472995307	1294.231362153	268.8831026049	3168.616572092	3361.5809787864	440.1090166024	363.1960136814	4791.5218971743	1853.2331534874	25.5345486142	27.6687346199	786.5771784939	144.8920128771	1740.9885591883	941.5703536379
Alpi	25.1729582162	30.1054507198	26.3069924424	35.4762349962	32.1419718691	30.2005510345	29.3044303178	32.6837790818	32.1937714159	28.1860986583	35.2100228995	27.1552023234	30.4354439705	21.8094221087	36.6769874087	34.1823993811	32.7193117115	30.4134998052	29.486978238	34.5887886025	631.1061924502	24.6353663516	24.0961526559	42.0980814567	37.6276436339
Pbx4	72.9284633764	30.0956034533	38.6761726429	22.1981294858	20.5525604467	25.2723787442	34.5462529222	31.5779238649	39.0680102839	36.9146109357	41.028019966	32.710518503	37.1797043836	52.756284541	38.8865858368	45.8375308335	28.0799490445	66.1291517726	39.1427232903	37.6741023707	29.6489322167	23.8794077022	24.8094526941	20.7286295345	21.0430231647
Lef1	28.1855337045	30.0317404973	25.7075022098	28.5986447323	52.3001964945	42.2584517396	366.2844974923	2184.8482137294	1151.034546522	27.8917179386	26.77798522	33.1506522775	788.2996502668	271.889489642	2453.4160181037	474.5020224286	448.2877768472	2571.2166358336	538.5025821672	33.1407776614	44.05337538	238.7220904973	188.1821050816	29.219204144	28.7449896371
F10	22.9216245113	29.9628567261	484.9726722705	18.9081992465	19.4623237767	19.1300269228	19.6920327973	21.6904454984	20.3781604597	117.1461497143	379.5318257377	346.9623381346	18.9618399612	28.367486024	22.162890848	20.2843275545	22.3248682024	24.110377623	23.2199295236	327.9167843407	19.0683298983	20.4733669637	22.5608271011	2073.9603329529	1071.2450200613
Spo11	27.3000692376	29.5984975519	19.8242744763	21.1928991496	22.9783922824	52.1449807156	30.2135629222	83.3378918014	118.0389825658	19.6733136257	22.1202088647	20.2465251773	27.6355257521	71.4227287758	70.0129132578	108.2409070809	21.8504195866	184.2662277874	24.3884102536	21.1266471865	33.1742791596	155.0512523848	52.264583479	24.3962065956	29.2854786714
Icos	29.4205882729	29.598089911	26.5654561552	30.2243076326	29.411013503	28.9775886781	326.5453189642	254.8618451621	256.8346344783	27.9157408109	30.0885674594	29.4801203654	1118.1485424653	2218.2859553694	349.4350141373	4084.0239325226	990.4467067344	1215.2744672203	2022.5307859802	30.2148053597	38.4060454558	151.7454540029	211.3534415374	53.7557221003	45.7512980412
Il1a	34.3916514539	29.3034181409	220.1552240008	20.9680559625	27.1371579826	22.1039547815	36.853282703	20.9261725032	23.3725677644	50.5873703312	1079.5628008134	36.742893693	48.4743992419	18.6032878733	18.2274360527	20.8076163768	358.2497816752	47.2054217387	21.4489400021	21.8774425047	22.6548191285	24.1400702372	23.7932546111	7186.4032270784	421.7065206515
Cd8a	24.9925622111	29.2567383809	23.3041582061	27.0185254099	25.4172002905	26.9644688695	736.2454470989	2734.0778230292	1980.6849126433	24.8887325489	24.262854749	24.9417820723	30.4255552888	30.0847359778	25.5919828809	24.3511766349	42.9385219417	22.9273961134	24.5637984368	27.8002849894	8032.2897039047	24.6684092122	24.3580907487	26.0142356536	29.4473429475
Ccl22	38.7744310605	29.1847163678	40.6195420163	27.7697103508	22.6790231494	35.3861067355	35.3791110403	32.4920954509	36.6408012268	33.7743474908	47.0645488262	36.6598741791	37.9822190238	30.5135280306	34.5501643871	32.5351194365	42.7558279867	54.8172640297	39.1307609463	26.2794549315	29.9758185885	27.2825985763	32.275626298	6268.362824278	3645.437431615
Grap	21.3754859556	29.1775183647	45.1095543506	107.2548345128	133.7393987042	51.1287566363	314.431531319	432.1331029717	344.7457145448	55.5370994285	80.8064568893	60.157169304	514.8616280758	503.5486058209	770.34182008	616.4998177593	434.3970451589	683.8888633534	619.9415883913	23.3041008631	86.4384990632	211.9938948799	122.9210903712	22.694649486	22.7615438255
C3ar1	196.3734341362	29.0719855846	1532.2305945643	31.5925149773	28.6156082713	24.5686483492	20.5432358406	25.3949823213	24.1177702987	4230.8867960616	4123.119980285	4553.5387739169	21.6018920232	21.4222651865	25.7846275529	23.7503336042	23.5527375969	22.9291208687	21.9292286188	30.4495796673	25.7418734441	25.1478220776	21.6237086965	984.0574850308	752.8703122973
Lif	99.8444398411	29.0376803317	30.4410558977	32.1642174161	37.4775988223	27.0588369941	82.4797497789	29.4074106917	30.1651131883	33.3116505508	38.5801247214	32.7142018727	64.7208749087	37.2678710731	31.6006202495	42.5222892827	104.4072680983	91.4838273371	169.8587165481	31.2600919449	30.0756079634	33.043096569	36.8678631756	40.4965237133	29.3365039025
Tnfrsf9	376.0275326822	28.9511021636	65.6703522901	29.2107135401	25.3832564546	22.569600824	1273.4613436624	42.1487030336	48.9012503852	28.8716947124	30.2091299809	27.9193567022	851.1284333746	119.9189893114	48.2828295106	373.5760002144	2099.427796206	353.2713245833	1476.6190942244	19.6406270397	544.850696244	166.4713526297	1059.1047324524	2346.0133234847	1192.1399108586
Klrd1	14.6247228056	28.8618841476	178.8004288183	13.276155853	14.0902442978	16.5991994667	1747.0516649807	5353.6500444262	8238.1087961601	12.3757503712	12.3962745001	12.0211919712	77.0252999083	132.6459126787	480.369234325	26.2727007125	907.9806376916	1272.5977009878	51.3618346146	62.0303058648	8832.1305834771	10289.7203605308	7656.3636820261	22.5176805323	70.8847808324
Csf2	33.193090172	28.6227800315	41.5119260681	31.2813405419	28.8150930771	34.2737897885	2551.0947987501	25.9011257348	115.64828527	26.8202770285	32.0723189171	29.9634317007	58.5406775341	28.1660575197	32.1532516252	26.7218705017	456.5364684246	70.0246116891	113.7312608819	33.1610303929	87.6153019903	88.3413515143	89.2657246713	31.3025676682	27.3016331288
Scn11a	27.9256565121	28.5859429406	29.495892857	38.3939982218	40.9742937737	214.3949766928	31.4558716871	32.8018642208	33.6031738712	26.6004969089	31.3550180666	27.0729484194	41.0024359519	34.199082068	35.7310700422	39.2478401465	29.9940863712	45.6864557485	34.8095774075	37.8300182213	44.4108447155	30.5808564156	33.0245745305	48.5166171016	37.319215511
Fcer1a	16367.8904127026	28.3215343363	1912.3824524804	25.2167798768	15.2405655818	16.4530149747	15.0661536117	15.6296421649	14.3729708796	15.2885753867	13.2862692556	14.5577661067	14.3547393819	17.3102987619	13.9448783954	15.9663901779	17.851757207	17.9600946428	15.8945214927	16.7670519292	15.8911749117	15.5550695363	15.8897702448	18.104770354	20.1907007092
Hpgds	273.8704432412	28.1918800578	57.6452231362	28.5888877442	43.9045784762	26.1060941356	23.5019310411	31.6700226372	40.29809367	1468.33401412	469.3789184301	500.3536389747	28.0992519405	23.7957210521	33.3440875681	36.3974909794	26.2498574542	28.995115773	96.1806728394	24.623534551	49.1399835263	23.2116894973	23.1720773387	30.2799049259	36.9878509747
Art2b	31.4831739687	28.0734667904	25.7449930879	29.4644646685	26.1668432926	26.8763494844	38.1272437717	580.4460613581	198.3566708765	30.4172238867	30.3819430763	33.9841125736	167.9436988246	230.3362673898	368.3754607052	635.9620338859	24.7860655367	66.302257517	34.8976403588	34.4101605701	289.4460607533	28.1765203934	31.8074477923	24.6975267543	25.5154166247
Cd160	22.5708064499	27.4906582805	21.4375510935	27.1892643601	26.231029854	25.3741689108	163.3531119163	102.151580254	338.419342908	23.6782232982	24.2081091022	24.5064044228	49.3182256515	56.1828715163	45.2763133328	104.1034959009	41.7209713931	29.1978529688	29.3961922378	23.4443453477	1660.1755659678	303.2931736562	172.0901028076	20.2142173197	21.9562414362
Tnfrsf8	23.4541959846	27.270843154	27.2816370697	30.2577465243	31.8517942886	27.7270841204	34.800005036	28.2608083249	25.4780591362	32.184482204	29.3738697449	29.0600895612	32.0777735346	23.2949007417	27.2360781557	27.8476570159	303.4114381906	87.5707606603	70.8734171682	31.9086488335	28.9159735572	27.3979566764	26.9629915028	29.9211705794	27.8905698149
Il24	26.4701122798	27.1091422019	22.2761324112	32.8757948247	26.4190808159	48.1815699858	40.9932407644	33.3990115152	26.9596214266	29.6029784104	22.0442248999	27.5634283133	41.2845097502	34.115830979	28.5542871092	26.5838373285	121.7788941416	84.4210265685	341.0176000827	30.8649574925	35.1281574282	23.5158903173	23.2921793062	38.4639263862	36.4513537037
Spink2	845.730000396	27.1009489472	31.5073216584	21.6508588804	19.9875379858	33.25608402	39.2685709848	29.8961354171	30.869774249	28.4606428263	40.7023409593	31.3012088902	37.7702628863	26.0994314192	32.7170782002	36.2088408711	49.8320282851	46.2519122841	44.0443437818	55.3000208889	25.7455077367	20.7635012996	25.6293886989	363.5649163624	417.3542394092
Ms4a8a	17.3041633085	26.9927619078	21.8553082675	15.0537647547	20.9776525225	20.197414832	25.033213821	19.6682186793	21.0557838663	23.3852595423	32.805623275	28.821594065	20.5709000265	20.7326793731	19.6488535419	19.8968859145	22.5240193211	20.4587377527	18.8159749504	531.9641401006	85.2234879102	26.0980687995	19.1828270054	52.8284240261	53.1831564445
Pdcd1lg2	138.0156836967	26.9589780281	103.9032585727	217.7616275866	39.2229660611	25.0066018819	233.8665114456	27.1448909465	55.6942506274	23.5273464212	132.9551745223	519.7846220949	354.2408912597	69.5207618624	37.7199277499	308.588693862	716.3892943269	64.3002770793	198.9765825112	34.4621508595	92.67094228	47.2828754973	59.8091524945	769.9920801901	478.2350791722
Xcl1	41.4990986134	26.9007047267	30.490246159	22.5718988044	33.8654138613	23.5927540459	6588.5607179328	121.2777567256	1565.2375459309	25.0427884651	23.6258324311	24.2159915869	156.5476349763	56.7775480692	53.7319539184	80.9938801997	3345.7080994516	31.3696591613	29.6749022347	19.8700948866	2550.4830342237	565.6512358644	954.2873412461	18.494244546	20.541233737
Zg16	28.8959493909	26.8658730381	27.0650420647	22.768013992	21.1930942243	21.2869007806	28.2802976513	29.3603236309	26.3232062696	30.5367538047	34.6553601239	32.0219108526	25.9425484303	40.033370038	27.7723681175	27.3950224085	29.9242140706	29.6984733598	28.5304057998	29.0543798126	1830.3624799845	28.6988218977	29.7217356954	27.6476946999	24.818765673
Capn3	75.8485835991	26.8125497671	25.551293185	24.95292881	21.1130691629	29.3901371642	32.0079541416	41.4488253053	46.6902810723	24.3655416392	23.5222933121	23.1214863389	369.6884898305	118.5451351157	65.5738097046	127.5481284567	34.2180938801	132.4795135579	30.9533093783	34.9790716122	2221.5513275373	50.4738073189	54.3725819162	26.8710900072	27.5142842727
Slamf7	21.9380707094	26.4153036131	66.5322856774	216.9173897448	355.879521362	2722.4047379878	228.0646111324	45.5580105637	169.1891863121	365.2868898103	2208.0145167817	255.1466321394	35.1375252127	77.3718344905	35.7291892829	49.9045925709	101.2400682108	38.1138881602	32.0968233337	68.6000340781	279.1422718838	216.518882203	150.0477349514	1439.6505440836	177.4275628278
Aicda	26.4526853568	26.3536377744	26.2507931347	645.0758811764	23.127176991	28.9439964676	22.4911584387	23.6192495082	26.7456037425	22.7249174049	30.1924315476	24.5407427811	26.8743551358	34.767453484	29.0651750681	31.6241900714	39.8872406529	26.3728040972	26.1617639225	30.0497961492	25.7383683579	27.3290902465	27.639067898	26.004797717	23.5014050105
Marco	24.0916664758	26.276635256	27.4580407807	20.8537060621	22.9335857479	26.71369381	25.5385671224	28.4649934276	30.1111737656	88.3233739759	4192.3262340333	72.3806293549	26.5087420316	44.9320271904	26.3350146475	23.9822607037	30.5381073873	23.9451689533	23.7893219113	22.3564455194	22.9829768366	32.6405413819	28.5094137542	1144.9363741377	172.5870987396
AI607873	11.2107072369	26.1244183314	61.7839908997	12.0260120729	14.2003019466	13.4621100133	9.5138831029	11.0668582263	13.2665666037	275.106773461	681.3204831329	87.2530821044	9.9846263082	11.771067722	10.2700729081	9.8060366125	9.8972864304	11.3264522594	10.9663970082	1425.373841409	9.3972945215	10.7449956898	11.2659484041	1787.92672938	341.3971351038
Poln	629.0495658924	26.1091088381	92.0156665453	59.708018508	42.3538642572	45.5045370136	36.6145105737	39.6838065256	43.8928077434	26.1107808605	22.878818216	20.2681734498	39.9752823746	20.4933224122	28.0046089607	25.4042536662	22.9981619602	26.734697117	27.3389100454	22.2442414817	27.9644210204	30.8458726302	25.3077515044	24.6199909881	23.1994205138
Zfp566	28.7009876772	26.0411801238	29.7496224972	604.333418948	609.7177920598	275.989643451	156.2712699714	225.4679420705	187.9293634342	50.3323058117	21.4401102166	39.9837382107	88.3398400385	166.5748578108	170.9350819579	83.0443635301	70.9973459195	63.5590755231	59.1730305315	35.6814207231	71.3127853131	113.4382054186	71.9684947574	16.197149564	24.3445878632
Eif2ak4	100.5854829188	25.9076208784	101.0176482835	658.921746105	805.6346779159	234.9432548747	173.3410928781	113.189490137	112.0017555748	128.6205459887	70.9761918377	126.4657986448	84.2138825928	157.6401749134	105.1759161416	117.8555334063	99.205950192	103.5220960725	97.261089336	170.0430220487	105.6415057714	66.7840275043	53.0930268871	37.9309728081	60.1071053964
Ccdc62	30.378456174	25.4642535412	17.6098434823	295.5710060287	80.4631225279	28.1086021687	16.7400231988	47.2443360873	58.1236689066	23.5211827201	16.6933752697	17.8618342648	33.0222884616	32.598176281	48.2268498625	34.7927428637	15.2476620379	24.9134670598	27.5323066066	20.4406202709	21.9693800429	22.1935186775	22.1422516129	15.3353888827	17.0570572425
Xkrx	21.6112324743	25.1319004885	43.7378371324	455.1489305823	468.4112856346	28.2697145517	20.7121110505	137.5588076138	30.3297117142	29.1283413579	35.7271828041	27.8187089542	36.7968892062	41.7992413956	130.953875123	37.3201946844	24.4410067757	24.5047339043	24.0390998495	19.8041199095	21.6917647677	40.7546988413	31.3712438316	25.1210878581	22.8575794437
Rgs1	7321.0125127527	25.1301496869	189.5462834521	42.5012059973	24.2485624169	21.3495331881	1259.2880684942	157.027397514	610.1786664435	495.3007320285	1074.1135713934	241.4612457918	2661.9271991842	651.7570509906	162.1691079026	1170.1040107625	3452.467689506	1079.9410150739	4557.867435399	40.0586637888	9419.4981098691	522.8214792391	230.6073207485	2510.5802260574	418.147460658
Sit1	23.1128297535	25.0760471562	20.3143068903	73.9145741266	92.3510765517	27.9554223407	137.0240611787	390.1376694704	398.0850469148	26.0258669331	22.7889842565	23.7644729779	409.3417479161	794.0991102403	916.6054397043	521.927818028	72.6385080169	509.7037465557	328.7887561009	22.2409100854	25.2135372361	26.4904140336	23.0789466874	21.4098853314	22.310410982
Cd200r4	2729.3918899807	24.9780074289	970.1619591635	12.6885721475	15.9867725652	11.6123369008	46.5571096971	224.9534767072	286.6569648376	490.5316881216	759.8562577181	519.0937861826	18.0980415598	42.5397844147	82.5897920407	41.2879449554	11.6647985268	20.6416880946	162.0899964748	13.4645506558	11.9003403503	664.0301839292	197.2629853312	617.3870706567	964.2169805129
Pga5	556.8072208198	24.7090137931	309.7258684939	39.1550993921	31.5914720321	26.6138815192	33.7587024677	28.7044062616	29.5175875606	27.0730220616	24.3938024248	32.2877943074	35.3478868633	35.7540856872	26.8383476395	24.5147557187	35.3882971853	33.8496005335	26.1247753802	34.5958405496	34.2072915062	32.3865623497	38.4368602386	25.7362175836	30.6814523734
Gzmk	29.6546029616	24.6020857943	20.3731030039	18.4451337839	34.7767943206	25.0415952942	38.6665863778	90.0516547299	492.074548585	18.8729199195	18.2860760865	20.3991767811	22.8576910895	123.6203999789	38.5003212045	276.955252574	21.4376027616	17.4592497827	18.4890931527	22.8047468606	21.2045372193	51.0058978273	95.1939780227	18.6055301351	18.6224470157
H2-Ob	168.3421977615	24.4073230946	29.0074323944	2432.8907588159	2250.1170971952	82.4976720406	15.7300772448	401.8590518119	230.0940291871	15.2575917331	20.8518851148	15.0432399936	81.3019150727	93.9217584017	288.3203460763	107.7462573411	14.9079766613	74.8588134611	15.1305576507	45.5589924806	13.4835462878	100.4013729529	18.3012988414	76.116328495	82.3845792808
Asgr2	20.4429177942	24.4012496784	22.19316268	32.0427813675	27.9205545867	18.435889001	26.079681389	35.0983983267	25.3053470502	33.8738827886	30.8475485742	26.6356585347	24.1405776556	41.7404281195	24.6727356577	24.6270049603	21.6939568569	23.2170160305	23.4433996149	27.5617385504	21.0484619627	32.4743007559	29.3234043337	97.807861137	694.2941172751
Lyzl4	22.5670475505	24.2244798773	34.6211184412	20.3761042267	34.7798815831	27.6733043235	27.161269746	25.1389499196	26.5535878565	108.0339928822	27.4841034127	428.3235356613	24.612017801	25.9248963697	26.1449498844	22.3897772957	30.0412407271	29.0184917207	27.2267893707	22.6735565229	24.4116157897	26.9572653945	24.9707958821	30.2326724088	33.0932500824
Atp6v0d2	149.6457515233	24.176529128	424.7710410742	25.9813566279	22.8789292517	22.2775249767	19.3488539136	20.1842860963	38.680226911	3481.4842922123	270.2094812272	4778.6360493305	27.314768922	28.7276765116	20.3167150284	50.7068034046	28.0687986482	81.6278698788	25.2111710942	16.5981824224	20.6474348759	20.5382431596	18.8544243065	751.3542126427	1231.2658324034
Cysltr1	19.2025081167	24.1585182276	33.1001959176	22.4750415827	24.7632036845	20.3231468992	36.0888489916	18.0519700087	16.9799465158	321.6936889958	259.6444754787	201.9146565554	26.2994067015	17.4298674455	17.4631119566	21.4553066267	94.79641697	1005.0010348558	1921.3936025395	174.1358791476	16.0115562073	20.8161992894	18.6192792262	328.6802153092	484.2308267356
Klk1b1	17.8140526237	24.019198123	21.5159777268	14.5164850033	16.9213601518	21.8926570724	13.8456843704	17.1861484183	15.5574752341	20.4264884899	21.1986470894	20.9499568714	18.0765162767	21.7186103568	19.210068675	20.969679825	26.5365411681	19.8064118035	20.7334799486	24.7107665418	24.9984680007	21.1302940422	18.9758365935	757.4743557233	982.1964560657
Cd70	27.0261054462	23.8939568684	21.7947749821	16.0448139105	19.2015395242	20.7375412679	181.0894644301	22.6643460162	24.8853876205	23.8391231645	24.5052377674	21.1956874327	42.6458197747	30.1496329482	24.9032050739	31.111560477	800.922684281	34.9322742567	27.161087049	20.7359245701	24.2772352205	28.3638990537	26.5438561583	506.9865615092	40.326398182
Cxcr5	20.332449012	23.8784196566	16.4346779595	2510.2009343827	2414.8578183597	19.7276058656	201.6978697069	111.2770581669	568.2095573812	17.1871550657	27.7456564337	18.626056347	228.9969771389	805.9564985	30.798598171	3621.1709597796	17.4593237058	40.7962904737	16.865439661	18.4643553606	17.5354084222	41.1576249445	22.3850361499	33.6842313582	17.7049591802
Cyp11a1	9835.1260839241	23.8169494862	5862.6722978265	40.8368075413	26.6116664202	33.1589288509	24.8460756438	21.0678340731	20.8025813025	23.6659198296	25.5007031613	20.7896837457	77.0628166836	19.1613627445	21.2486807073	23.2496120824	33.3100767648	56.9670176209	5507.251233213	18.7442310115	22.281925026	17.9215050362	20.3297648805	28.8561274577	30.3367002263
Nxpe2	23.165718643	23.7195016755	26.7133196108	239.7664579078	263.6175035897	29.7562289307	23.5992922306	28.8428710161	26.437787018	21.2696060725	25.3977354426	23.5320682695	21.6095864634	23.2565007784	24.2146708397	22.2747129813	25.666394363	24.7539514269	22.5137130934	26.0304152089	23.8011114137	26.024785075	24.7125973753	22.9281509213	21.8590015518
Timd2	24.3286871229	23.52819406	20.1348604626	68.593826965	27.4797820246	268.4537280549	20.9655027154	21.7447793342	21.3164714083	20.8724641747	22.0192269164	21.5670012479	25.6598114654	21.6861508872	23.1389232397	23.8719057848	102.1773110512	127.2639425074	22.9642983669	26.4598159816	26.2079168	20.8383141162	19.8133516937	24.2155498724	24.6725338447
Tnfrsf17	16.2247695505	23.5171211163	18.1969610874	19.2049726733	21.51149095	123.4498471481	21.3975680563	19.3365468279	18.6398313711	22.6382896213	16.5760995832	22.1097988984	19.3394588785	19.1331252913	19.9394269372	18.3663650314	18.1845720142	21.9967094685	22.1191903692	20.2901344485	21.7439999764	24.5596026088	21.635315356	21.1317939924	21.0674570445
Ppp3cc	40.580171636	23.4523394924	41.5930126037	264.6883151244	246.4970403271	555.0101358118	196.8794703025	235.430919158	481.4670800973	39.6883398231	32.6648855891	32.7072976451	110.5620371415	111.9609587993	162.2268781531	140.3714679523	176.759321973	306.2488555403	286.8909863675	18.4364755343	319.282345367	291.9680997187	372.8022591878	29.1062741935	25.386667324
Gbp2b	22.1007960673	23.2820735499	20.1191812519	20.6680623861	28.9725510521	26.721834066	19.6223306553	22.0123329344	19.7640480878	28.8394116674	2703.4043339135	26.4095010666	92.419761774	133.1445158712	25.5389236742	53.3400503752	25.699405354	18.8680664202	25.1747091576	26.1289418846	28.3306199197	25.3205001606	22.6270908232	188.2132111876	128.1435045357
Eomes	41.0630556991	23.1049028266	22.6567823771	20.6902298532	21.501428787	20.6632643689	1230.5709870741	422.805672711	2973.8202290437	19.3275579392	21.6442985514	20.9040899306	52.0642645312	77.8681722248	55.2873751208	72.1913714454	89.2928711442	26.5788932199	29.4838124423	19.0332516873	18.7713442747	2067.6072212014	1827.960314691	19.4406825765	19.1039204088
Gimap5	116.2688183884	22.7426918493	29.6830063678	642.8842703346	436.2341081218	57.8311121654	157.6561784632	506.04765666	482.6541043644	30.0445192598	30.89018251	34.3489247853	119.8797377182	628.0634487387	382.7150879678	367.2807403099	182.1946460918	151.9062957212	114.1535923587	27.4892977204	326.4644407474	929.4628417656	484.2916262881	21.5747044096	20.8925102571
2500002B13Rik	47.4577992256	22.5946155121	18.1233190965	12.6266966896	12.74659937	19.8831604378	30.6869673444	16.7605145692	21.8828190595	35.9515481744	47.5124326083	22.8335260345	22.7198268278	12.1155676744	18.1346826886	18.1041936016	16.2553399189	50.837948003	67.5079454971	23.0393669677	13.9325872243	12.4096673712	13.0445233325	21.2095570241	17.2736373653
Htr2b	21.9065431926	22.5407625713	25.6405999721	36.7228155881	48.5764891126	31.608581511	21.9606147978	21.911624079	22.8168269228	299.4966319899	109.2094012934	226.5310981568	25.5899887164	26.115683432	25.1913184255	25.5264607267	25.3880304661	22.2634635069	23.152094542	30.4196181074	32.2741025136	26.2112787929	25.1616834266	75.0316084591	33.1146831018
Il12rb2	35.4157233702	22.5060930949	37.5480548619	23.763039008	20.6879906022	28.2774158447	87.1022513021	25.5558462356	28.3944867307	25.7368232658	23.6175390984	23.4150829154	27.8253564837	30.6292978484	26.8797714755	28.7657164566	707.0286259652	92.2380126677	25.6281724757	37.4485060195	57.5753438894	68.6772781132	65.2960739135	158.8707957819	77.7134650577
Gm14047	289.0769249207	22.4663303487	24.004156552	14.3417265937	17.9418010607	13.4102184423	13.1551527997	13.3484638096	12.6160731944	12.5837954456	15.5829316919	12.3713737772	14.7222987627	15.6133974032	12.9126322771	13.3866777485	13.1588957961	11.8710068188	13.3915978788	15.0565184203	14.5881314746	12.3595867551	13.3034352442	35.2925085125	15.3653863067
Catsperd	115.3439306018	22.1146289131	32.961965986	20.1009724078	18.0149273151	21.4119996954	26.2930891797	25.6032216816	34.8476458412	23.9378227527	24.9349520035	22.6804008432	35.7708770347	44.6859970315	46.2581240756	65.6459418129	23.862413489	107.9941902187	198.0342142892	22.1897075427	46.3062903689	66.6075323177	33.0760128376	28.1502389125	28.7214635558
Lta	25.4407187764	22.1001893379	21.5271157192	83.3775870104	82.1370660762	21.5329308581	2321.6315779841	143.2256058464	102.8105643821	20.5288773978	33.6623654818	24.2734949913	2195.2585537435	184.1150802107	239.5256927021	204.5731941134	3149.3079308235	546.9273488901	53.5390595242	18.2395688436	23.3749715094	31.52040066	81.4753104062	126.1615196662	24.8815566889
Pglyrp3	25.7569589941	22.0758003251	19.3608461645	102.8588091437	55.5636647126	185.0407592915	20.0482453951	30.0227395757	30.919273498	17.6449823758	28.0128411796	20.2559113223	23.3301252091	37.5840805049	39.708683979	28.6392568124	39.5639023821	23.7425189797	17.0821744449	26.238141044	25.0655542923	77.770174494	47.0080020887	22.8009076609	23.0658370007
Cd8b1	15.6813069699	22.0418269922	18.3180874699	18.0280030192	16.8272159794	18.3491936105	1333.6965960247	8644.608090315	6393.7124728327	18.2312808202	22.8857963829	16.2118784611	112.03789316	31.9142092281	212.6130855481	82.5540320673	36.2948189862	136.5709459869	152.4406042462	25.8599704754	21.7950283716	21.5959287155	20.6656660302	19.2606705753	17.5980189731
Mcpt2	364.0014878154	21.9735203032	16.5582697641	23.527608046	16.3979576995	22.3014076289	14.708871524	18.9512882285	19.3088281507	15.0126956402	13.4781834263	14.900307367	19.6669579678	17.2958569373	17.4996017788	18.5226065597	19.8437077527	17.6245653224	16.7240072445	22.4231461148	27.4708128583	19.8367893701	19.9226709969	21.4487200016	21.8105348014
Calca	2251.3203323443	21.8650431215	22.9578570658	18.935776466	19.5480876873	24.1594084504	17.4740629158	17.2231885649	17.1540069897	18.4173975419	20.63068916	19.6227775624	25.6749042536	20.6285165499	19.3660377297	18.9423769911	18.2727709783	18.7445503201	245.1854639972	22.5183855816	21.9301148024	25.5240354645	22.9025446689	24.1909492275	23.0746198513
Oosp1	21.9542933284	21.7197581064	35.7983921686	35.3112860231	25.172010057	326.3893604006	24.6356557189	25.3064245757	23.0622752328	22.5036847947	19.0129331066	24.3936962725	21.8797977799	22.4579843693	21.7400877943	19.3931394206	21.5181239307	19.1902711103	17.9918166063	21.696922971	24.8689314679	21.8431172708	25.271559866	35.5751162283	34.387281239
Egr2	158.8441216747	21.6789505135	709.5361710299	304.3148695882	336.7026535543	39.7288945978	416.0096098062	197.1006428353	78.9728435814	433.2785577124	21.6932803051	2436.3216475572	464.1736242428	960.4830416474	186.2994614319	1024.2313225298	393.4255440414	51.2891032078	105.353593525	21.8154498974	256.4794315109	279.972690265	635.7993734	448.4193909443	906.5511058838
Trdc	22.1207284054	21.6601803363	68.4163895858	15.1292787372	14.8677476897	20.9370550054	49.4234760845	94.4185741388	185.9074965165	15.8688938429	17.2685002151	21.1430289194	60.3513142707	57.4431825928	92.9820691918	55.4312985072	1065.2144759948	103.1563964186	130.1254927619	15.3894498867	8537.2044881979	785.2078265173	775.9467582	18.2217471285	17.9775701062
Pdcd1	19.1868437391	21.6292299208	20.6198696868	19.6447079817	19.0658150969	17.7715468243	342.3816417601	31.7362759425	48.0950692908	17.8340204758	23.1013454355	19.7796836331	429.914566048	712.2659810317	54.5927798093	2935.4018792377	1000.3984432576	111.4969996175	77.2391178804	18.4590842032	24.9340809105	19.7506552253	20.5129310134	18.3849571769	22.9923385441
Cxcl11	21.5622653589	21.6032838159	19.5045652982	27.5258879861	23.2635292302	22.7887636286	21.587316911	24.9012623395	19.9306327738	22.9200315649	1561.8416345564	20.1656254904	20.0043589365	17.8338171784	18.4806906205	20.7308376613	18.9917906618	20.6287677719	17.5826482876	17.8241330798	17.5828905834	19.5354058993	18.206593827	184.9365230991	16.7574601027
Cd5	18.988966522	21.5370719097	15.4485101449	20.0473912287	22.1904125541	24.4415998594	1148.5154691392	1563.2580654923	1731.7182389307	16.7269922498	15.7709542273	16.92568871	4242.3569208921	5469.5872531156	3298.9717945962	4555.6728259788	4933.321116667	3033.8026575301	699.1570146743	20.7094239198	22.2998525575	18.6261281235	17.9104296471	21.9649408569	21.7368088626
Gbp8	37.1098200918	21.5185283169	12.1472452371	757.7365690342	163.5067728827	36.9785595436	197.6207699639	2643.5979928734	1887.3662567474	13.2268405211	1203.6362004576	24.2831455503	163.4666089911	1646.1040743094	1237.3777831456	923.5565300132	120.8644540238	802.883624389	1513.0011546238	19.5371152348	1310.2566167453	1246.7480494981	662.4869239112	688.0972138591	148.3744995908
Pkd2l2	22.4692601697	21.370598702	21.9575032157	24.8921593151	25.9536090392	275.7029426785	21.9408207565	22.717033297	21.4614524367	28.2221536087	32.0620981309	27.3887368423	24.1668781702	20.343576891	23.789498178	20.8536947613	22.7321784808	21.6886061491	21.0473811092	22.6502486811	23.588000434	21.9503902087	20.39665569	22.0658845095	23.1139252462
Cr2	19.9671246547	21.3457525992	20.7027582933	1999.4969743888	1634.6221349866	51.194161775	18.046877857	19.7530712899	19.474582961	23.2472841299	21.6999229663	24.5845458337	18.3968139665	67.1937159559	24.2471004879	21.8290177094	20.8483614707	21.125295308	19.0113702251	24.6362113388	18.4434194558	50.4995821265	20.4711297399	18.8482805043	18.4569227922
Ptger3	347.0649493738	21.3383680253	37.0648124436	21.2544689575	19.0839575194	18.9086323153	25.0067373362	18.3015921781	18.0544908359	22.8576050479	20.5951874118	18.4257421324	20.4951317323	18.8932018786	19.2078989989	15.262947286	42.4049506297	20.7178438668	376.0786918285	16.4386704813	17.6879052032	18.8450841036	45.961282643	17.7984288608	22.7203076179
Myl10	285.0912683981	21.2388637247	406.4911917693	14.9800221735	16.9141791934	15.5477278342	18.116173796	28.8384616965	20.7907880704	19.6479092087	16.9204102754	17.7265457143	24.9382722315	26.7757788891	87.6570892865	22.7895345558	23.5059832549	50.9927466717	58.9398206714	18.5333682307	17.6517649474	22.6807282392	24.6616632577	23.3302639212	30.5660559805
St8sia1	25.484058912	21.1030693675	30.8965567704	21.1974535698	22.2825362093	20.4558748469	29.7085770782	99.4119326411	42.5960680339	21.87277589	23.814121067	40.8350386206	86.4898059129	42.9879536406	160.594553439	78.481185231	28.7774153721	151.9541386769	69.066750655	22.8408733937	20.9244228884	19.6439058249	20.8348595068	19.811885846	19.7720158902
6430571L13Rik	28.5539803994	21.0879323383	25.2049818885	21.1641491715	21.3878751366	20.9678102454	35.9981895416	20.2842304408	20.6570749822	22.4990711869	22.2818258011	23.5582126424	59.8552012293	25.62214845	22.6956185269	24.8144079915	49.2087791323	70.5191447013	115.500595225	22.2463231655	22.3843239602	19.1470486586	20.1429566365	26.1154512978	24.4718104756
Il2	19.8401337669	21.0244684073	17.4337751466	18.6146740565	18.0624108966	21.9408039014	75.9892567163	18.1791583055	46.6679861187	19.646654365	16.9768310187	18.5740656842	84.4426507064	44.0233872033	22.5766204106	72.3572533481	4622.7171709507	47.8784034927	19.7647780513	23.4480330518	26.7257101633	30.9643851021	20.7274500432	26.434155022	24.0253015631
Ccr8	14.6246721377	20.9776636574	19.4639946387	16.6478740077	20.6534083812	19.6140194351	19.8134029032	18.6202755896	19.3263185018	17.7142072973	23.0362476796	18.5052726245	384.6600579777	37.1638642545	21.9637347863	50.4590654302	32.1694471146	89.0479623244	518.3579330901	20.2141844758	23.6149074621	31.5703531239	31.1134614159	30.2703301351	23.4749898954
2010109A12Rik	24.5708085801	20.9749640511	31.497614333	18.3055021593	28.8236883052	46.0921864596	20.5603709101	32.7005408966	35.1125045208	17.6413730119	16.6383580421	16.4125376909	24.2101305753	18.9588643499	30.9155456588	27.6607383149	19.1670812335	55.1481325864	34.6335027684	15.8890226349	16.1033030542	24.443203034	21.6645913578	15.9012300616	16.5941345166
Fam167a	21.4612500669	20.9525091904	24.5998049895	168.789293599	206.1959237386	22.5230361411	19.3474375111	17.4183802342	19.3583199975	17.1747176611	18.5117154239	20.4587511471	22.1001411374	24.0954968115	20.1438093507	24.8985275653	18.5601919292	18.0535811241	19.9195894013	19.4013262518	21.8252896628	18.5387186299	16.865259319	22.681120657	23.1523245165
4930428O21Rik	22.6224781701	20.7919781836	20.9098168854	20.0640082691	22.5972006338	117.7280530048	25.7123554913	19.3554023833	18.8468713707	20.8973870375	20.4522810591	21.4372318118	21.0362995267	25.5770687087	23.5265392373	28.3109633779	22.1764581414	21.7656627637	25.3436037352	20.6267557568	20.8324422207	25.441955214	22.8105389637	20.744827988	19.5448837396
Cd2	14.3272485826	20.5573485392	16.4374722332	546.9031751102	998.3304362385	66.191797651	1503.3241129178	3242.6764905942	3678.559406358	18.9046368841	19.8302067077	19.3137474433	5204.0502532069	2179.0281698989	3785.3789025693	5079.669621652	1084.6416094982	5073.4833674553	2924.0908080954	30.1159478846	18.9727622177	2814.1935225955	1324.5495426686	12.7839887894	15.7984172265
Ccr4	20.8730649318	20.183051401	18.5567385596	21.267318766	18.377945322	21.233844644	28.8109058755	19.90104013	19.9460637494	16.5609954955	18.8453004922	19.5031066675	92.8718644461	36.9600501165	24.1227257552	78.9271639342	77.1541916196	102.9065427595	65.4276402934	22.2771321018	23.3538856722	24.4794515736	23.0025977273	29.5172811834	25.3233790762
Cdkn2a	454.7691348488	20.0368377717	1136.0060056582	18.1574346902	25.4736288341	24.8732921567	43.7465388618	21.8191124236	21.5976983074	27.7471318772	26.8979111534	27.8969070196	21.775262467	25.47346176	20.8373028611	44.2758357443	61.5440568313	27.59471262	61.3049320872	22.4585953448	26.582146708	21.486923869	21.3239300415	23.593035062	21.6939639948
Ampd1	23.9263967444	19.9822281298	16.9088722631	24.4838429497	27.933676515	38.4477933952	17.8847764298	178.7697393036	32.7275606457	17.372883552	21.1684032777	17.9867688976	35.4090439343	22.4734925277	212.4604694027	22.7490524145	21.1290558425	21.4321923875	24.8768470471	17.6031069037	22.7008833667	23.818907208	23.1236612635	25.1779862795	23.8211872116
Plau	179.2260666947	19.9721031069	41.9225629065	17.9856696244	16.8050317123	18.7270929192	16.7369085156	17.1616279611	16.3789445571	182.0940383894	64.5270420283	187.7891472424	25.544382581	19.0271739676	18.9772750304	18.6254005756	18.8638380443	18.2020514024	18.5505569468	19.4874916654	19.9244252338	17.5239162372	21.2850028566	29.5461147661	29.6248721438
Itk	202.2754273257	19.95902815	18.5722660023	17.2646389169	19.1759287351	15.6423366332	673.3744202394	168.7668814946	136.2332659241	15.2719686394	15.9711807477	15.8371681071	118.0006149006	30.1817394336	172.7365157964	113.1832970223	416.8316366653	216.4005382144	331.4298184058	15.4355347088	19.2036535643	19.5965334724	27.0602037793	14.0666683285	13.9517291876
Cd247	20.5777872012	19.9249644072	19.8015390569	20.7408082978	23.7096950142	19.0183523266	153.4321252339	257.2113263426	252.158088487	20.6036566137	20.8993201854	20.2848830149	183.6980220484	55.0867605836	423.6787045024	277.308311218	55.0157616234	356.0691275412	127.4873089095	19.5567329422	37.572207136	47.105624962	37.9452971524	21.4436429361	20.1235719421
Gimap7	18.1697733618	19.8140789879	14.9380405917	2588.6156137337	1358.8403279494	241.1753897548	943.3674822415	1282.375502183	1799.075361062	14.8970295629	14.9480961703	17.1892478068	572.9456963877	1661.1764702452	1099.2724780495	2421.1328691311	247.1163543012	1560.0781823009	793.7353047415	18.6664163037	6603.7317249344	978.7770150543	574.5409420587	19.1288892153	18.9865801483
Reg3b	18.7881344273	19.7326731535	18.681580912	20.8758302673	19.6938803209	18.3804063727	24.7667912071	21.5887237694	20.3083359425	20.6382812725	17.7222774215	22.1007399479	20.7224130027	18.6024011819	20.3357367085	21.3699236133	19.5468200157	19.632615479	19.1674263699	21.234371195	397.3426683045	18.1405606171	18.1975015867	25.3334196661	22.2911120454
Themis	23.1660137259	19.6984186808	18.3924416886	21.1456543442	21.9867582101	19.8241917359	287.6429318331	182.7957693733	190.2910518371	22.0108343444	22.1360454434	22.8919758769	63.5315202631	76.3453563191	150.4550322205	141.2678366141	270.8873581196	691.4098728947	419.7862436007	20.2781385455	58.8725986617	24.5062467297	20.3669058635	18.7321043601	19.3169609696
Gm11110	115.3427575508	19.5732585209	62.6329420326	87.2026705749	47.5297528016	25.8895290705	78.7688013541	68.8703881834	83.7806180097	24.883485147	99.8128775862	20.7770831852	138.262872578	102.827848958	119.6476985847	182.4874324425	50.5313542824	354.334868175	246.1387696198	30.4045397997	79.4127666055	53.1607356126	103.8666057074	86.5477607374	88.0092373288
Mcoln3	21.2163733105	19.4243630246	21.8000205554	22.932334212	26.6165181861	27.8930362336	24.6952180276	51.0554819906	35.1528061512	126.4223313939	20.1719203169	103.9317421186	49.6966944238	22.7096548573	53.4866890435	41.534787541	17.7327113333	23.1576375498	18.7104540327	17.7058605942	51.6862369367	21.7089659466	19.7494396365	24.8652708178	28.6751794687
Ncr1	25.0266911799	19.3839085537	17.5216164869	17.296352211	16.9669971177	18.030000859	17.7478240459	19.83158671	21.5540108252	16.578103175	16.433537343	17.5848494295	21.9545079116	17.5522284136	16.2742430899	18.2193505741	14.0833202349	16.2399656154	16.6305930633	18.9231338384	17.2014034776	846.8710132474	689.4940219489	16.1336642038	15.7515177517
Mx1	23.1531883363	19.2901987524	20.0597759152	81.915847513	90.9961309742	54.5149884902	68.2451384107	81.2529717827	342.0666436032	149.1482337545	5707.6752824331	47.4546440237	49.2702163448	134.3453364473	42.992324041	149.5306937055	39.9059168307	32.5733388401	93.7372470071	596.4971199491	17.7035234622	51.2139799395	30.3030277213	4189.4823893017	674.8884489827
Cacna1s	22.9274038799	19.2523112619	19.6466727863	55.5455692266	16.189194306	339.5165174761	53.9370014626	27.8545796797	25.5589940156	18.7571751178	20.3627342376	20.1168226812	33.5698591114	21.9690976259	19.4290226181	108.6878661883	56.5674899387	40.5574571689	21.9182558325	19.8060604537	17.6239367561	24.1347338909	20.4203099272	20.7320284356	20.172505112
Cd27	16.3393035537	19.2379602704	15.3361959767	13.8829027485	16.3254371472	14.6103065524	424.0322372189	1208.23335397	1665.9339387	16.4746040765	17.2137997801	16.0493410082	559.9884459184	796.3116117031	1222.8091490073	1567.6979582808	214.3758050639	389.460555933	202.609260703	12.8676748203	434.8609552594	184.9940804097	110.127118019	12.4382603597	13.2066612088
Mylk3	76.7155624409	19.1986937014	369.2644875273	22.8019870592	25.5797151114	20.1876388895	14.9521107384	16.6255118341	17.4911253438	19.1210124855	21.7527067507	18.3678904714	18.9791561285	18.0899837664	16.4232652699	16.9043965247	16.689249853	16.2665396851	16.9764075141	19.0277587594	16.8912411864	16.5021448878	17.4292826344	20.388471419	20.2417104195
Tbx21	14.3605394488	19.1121126601	16.5839414351	59.640983683	67.4070037048	21.6335143754	1142.6077547963	154.0105421766	2456.1945037677	15.114893274	15.8596167184	15.2308076882	149.8765022834	585.3691041268	70.3650463992	326.4117522449	1185.367317616	20.1514346742	17.1545147078	13.3072575453	786.7941084902	2215.33841358	1006.7376885385	15.6235251359	16.3019220824
Ccr9	16.1305764442	19.0129924878	61.1392498313	17.1144885344	19.9404534085	22.5562469356	17.7667318876	487.5267676015	28.7547418171	17.8268984612	18.7824253234	18.029567345	41.0523350438	26.2111777333	49.1897803485	38.3795537682	17.7622630614	16.1982362807	15.285761037	19.5503173384	558.1935979995	16.9957159928	15.7917690111	20.1206643496	24.0144353771
Ms4a2	3228.4045841674	18.9597992074	559.3628122341	34.7234446323	23.8133407634	19.4592396246	14.9786291335	14.470561872	14.1514873984	14.203880103	16.5650165946	15.0061952473	15.3845626526	15.5452251839	14.7397812492	15.46338222	14.8847831366	15.4463241281	15.3961164504	16.9659784144	15.7070916946	15.4535520272	15.1881291496	17.4627934599	17.4750853953
Crtam	60.5033761693	18.856332302	20.6629112361	28.02006081	27.0224049128	18.8825130646	2172.2076074871	684.0664962587	970.3910966031	24.2474574553	26.8059455018	22.2874318576	54.550788871	105.6799420537	136.0199062048	97.9548822997	819.3636368561	37.7841370998	24.5736544302	24.1034590883	994.8884666184	612.9723806963	629.5304035005	20.382320984	17.4200088203
Ctla4	25.5129591453	18.8533785092	19.7809781983	21.5349946435	27.5206510154	78.9964581943	579.1080040866	70.4810440752	51.8173201449	20.2537443494	27.8111741562	22.5805463761	1622.9510775325	1188.5208469551	113.8053144032	2825.0837387867	1075.6777550695	4313.8761742545	387.6068573918	21.0525025941	43.6135431419	30.2428085683	25.2064603202	21.2690805181	20.5860187437
Mmp13	11.6040063099	18.8513414891	494.7452414019	13.2170445541	11.7045223804	12.8456637281	10.6821002364	10.7785096424	10.7801765645	226.2100163176	1370.8294105525	557.8281916992	10.6780820893	9.68843861	10.7040859445	11.0923455529	9.2755095177	14.7495814271	22.0945742883	8.2624531551	10.2682624113	10.7344651553	10.3789913111	3681.2752705315	715.2923839867
Trav12-3	24.9236382979	18.785844697	21.4668575593	21.148635966	15.9040098637	17.3025981187	34.369630703	63.5062264258	46.5400914945	18.8957638269	20.7232191241	21.1483740944	43.2879431771	16.0419994849	142.9097891509	168.7517621079	32.5742356803	179.4505647175	142.3567061141	21.1157514346	20.0993314107	24.3651026375	27.3907597454	17.4692444492	18.0454725218
Fasl	19.5198886216	18.7072642996	14.9771656531	15.015672117	16.0293463463	17.8432483308	782.8229873547	31.0827356205	358.8382015385	14.505012053	16.7185463962	14.8579286232	71.9219442451	81.0070503131	87.36352916	58.1261949128	330.5771373041	30.6497872823	38.1804700931	15.8630264153	2561.1797429227	675.8934453296	885.984809072	16.2874998542	16.8592308009
Tph1	11616.5980636212	18.656344653	18.9891930225	17.6790016688	14.2010161633	19.6631537564	18.1978918811	20.3480679569	20.7405351729	15.4649131511	19.6120946174	18.1570124777	24.1453881776	21.5953667906	22.376973865	17.4981834111	29.0198003015	19.9446419717	23.5942565717	24.1020464568	26.7955442489	20.2883452994	22.3230119571	21.6572206808	20.6420677534
Bex6	13.263637134	18.5787611002	24.4231282529	11.6179479871	10.1940151714	10.874607733	10.7701783643	11.1691996982	11.6136304845	12.7094482066	11.3590930457	15.0903539831	10.3851959811	10.580150391	10.8095796884	9.9891546764	10.758796544	11.2670601644	9.9672532612	186.9919352711	10.1147575651	12.6192887976	10.4121644193	14.0827688243	19.4106310032
Reg1	24.2132332099	18.5728311566	19.3167108319	20.6871089382	21.9041421994	19.9414699897	16.731777403	21.5034923333	17.6272320323	20.6671801107	22.7718842316	20.0150078624	20.7082992724	24.3492717685	20.0555327561	19.1420294033	21.8686183512	21.2585915757	21.7619133821	22.9184776863	708.1285183106	20.4260969502	17.0568645844	21.6194301105	23.75118717
Spef2	17.9922866665	18.5462592019	19.1080480741	19.4575484236	16.0773403974	21.0097547377	32.2346760234	31.8855879585	43.1201119834	21.0045578541	16.5457445285	18.7747243227	22.5539280287	22.9118423632	38.5729298408	19.5599268897	23.3743086112	61.544449058	43.4759484824	17.9202447749	17.2489458598	21.0568737892	20.804339271	17.7073218318	18.1000249901
Apoc3	23.5731394251	18.5370506744	27.0942409427	28.9778131886	27.4454113327	25.1476341507	24.8722766115	28.974852476	32.7293401878	26.3264181924	22.1580762922	23.86121184	23.4157475869	26.2939335513	25.1825961624	28.3677380407	28.2628722146	26.3678210751	26.2713132627	21.1914521486	805.445675667	23.6716671697	29.8212575768	20.5016935407	21.5140307818
Il5ra	21.4215048565	18.5361809487	265.8819336991	18.2557552036	43.0735938896	15.0465409815	17.7989703126	20.2421451595	18.0153925008	15.7423117402	14.9089239567	14.9199586414	15.7751340922	15.5779017754	17.6264928891	16.3388037731	16.3000979609	14.3935498848	18.3213830322	16.191806288	15.4810260465	17.5283452803	15.4741981672	17.4147420249	16.3753696813
Abcc2	20.9511688326	18.4637552608	337.9536771343	20.3598197285	21.9058479781	16.7566811758	22.9466096073	21.4254780403	20.0159444627	24.7635591467	21.9730151789	22.4784672506	18.709220531	16.7716403836	18.6791318117	21.618761115	17.8780467092	17.4785136689	19.4641912267	25.5482919184	25.5262779191	18.7945506351	18.4548395556	20.6081429167	20.3865596138
Skap1	148.3345562197	18.4628404063	18.1018540398	18.4340521022	16.1157522055	17.4180935518	420.0129774168	2012.3591634128	2125.4541743658	17.9341742963	19.2070412649	18.9483304439	1276.553207552	1281.5443369942	2496.4176255574	2158.5574172165	280.2292541527	2897.5192211303	3375.1179921108	17.1105426001	1258.2429609674	1147.6024506307	1718.7001111021	15.780291671	15.254320622
Lipn	13.4702943735	18.4010144713	20.3920111497	12.2448715313	11.2322632687	14.6573904512	15.5907307074	13.2749174002	15.393564898	74.9193764472	112.7055147303	564.3690647418	12.7523828982	12.6658431776	13.3809793296	16.5524576648	13.7870271552	12.9702064208	13.5198829292	13.0895086368	13.1441538983	11.6986664096	14.1887297442	23.2947016542	23.8496953969
Trbj2-2	20.7699503451	18.25741989	23.2003226164	29.6119395618	23.0489323214	23.7129321973	365.7645343518	867.2477386672	649.4552101571	26.1575477152	28.3368958589	29.3885245198	658.5258095736	335.0168589509	1520.3560332076	1396.5437336737	211.8274668103	970.1467070542	618.0092510789	20.8855810707	372.1627628491	27.2007512955	33.3329194942	25.9438721392	24.5024672447
A630023P12Rik	17.7462287009	18.2240529437	18.5776081114	147.4666900645	58.3354239142	21.0001227917	25.7600080598	271.7690457243	269.8086160712	18.9693240147	19.0624595096	15.6209131931	441.3952691527	1928.0704331933	935.9503908899	1081.2392413091	32.7524167876	1545.5578336036	282.6224139467	18.8214068751	22.0936833085	21.473910568	20.7235779426	16.1692131141	16.2223655744
Cdh17	18.7368068146	18.1104309136	308.1038855003	373.1515536118	69.3783117778	49.8010852757	14.1451375461	18.7149792625	17.6147192198	15.2165023221	16.876973847	14.0240646949	20.7042756465	15.5983534244	18.3698826335	21.1316200284	29.9859243125	72.0763662501	83.3098542187	21.5675866123	204.138574306	27.5517296012	22.6066331973	36.5101123346	34.4735337446
Il12b	16.8283457645	18.0735631795	16.9448507503	19.8906609714	18.8974127271	19.2599815199	16.8268940063	20.6176046831	19.1682435066	17.8303925678	666.9992046322	18.0755612502	18.3936160625	15.8681944343	16.9233862165	17.7246893098	14.7563687989	17.4242703531	18.0450560539	14.7377922113	16.3004715001	17.022766442	17.7839699262	6556.8441373689	75.9312096019
Klre1	17.3558218928	18.0439711522	19.6697488013	16.4347393013	14.574847285	14.0014884885	320.510891794	48.6056734236	989.6972834921	19.1266989351	17.4621158889	16.6966065092	19.8396796248	22.5995862948	26.3070038871	19.5252855347	37.5327848888	18.9297462158	14.9200609489	18.495436959	23.7697644107	3241.2061770746	1949.3661801064	16.1125617869	18.0153235812
Pglyrp2	13.3244736937	17.9758271732	21.2111848845	108.3560322707	86.1504928235	15.5564402644	79.2465577237	354.1639970728	519.747318638	15.8679595211	17.6350640574	15.1907054264	262.4978892934	426.9845209023	534.0382574994	363.2629421788	28.9064460914	614.3541851991	1284.6765767376	14.5314165077	398.6543247261	551.7796346895	368.6424803921	15.9264703305	15.2610841419
Foxp3	18.8109165774	17.9750995242	15.3011263616	21.3738506969	31.7296259398	23.3661874554	14.8134275945	20.1541438248	18.1917826726	20.8287807137	18.2997408411	18.784719084	1241.4963186241	724.3858654588	51.7859797715	305.7496270953	16.6325699159	20.8320711851	21.683725028	18.5278704156	18.4321338968	17.3938317389	17.3006104684	19.997459325	19.3591175095
Il2ra	33.4346121807	17.9470475681	15.4396958069	18.5202897989	17.7033925692	18.8726302403	820.9688922811	16.9731749347	19.7556450963	17.4141002503	18.8790312645	15.9093965075	1371.3905943087	59.7490345267	35.777963741	60.0523360603	3404.6388272921	779.472799169	2921.6172411836	14.3488569225	17.1666191892	18.2790667837	28.2575259114	313.7502696161	45.307662074
Txk	314.0725757461	17.5850320974	27.7157306529	19.2247076072	28.4236169838	17.2602709652	327.0063117979	655.9435725786	599.3657700928	18.4811871802	20.564052009	18.8522299637	305.7223731359	156.7150630528	909.6348988953	157.4762288299	24.8061072071	297.2813299037	34.9882984278	17.4341663197	2114.3042974047	1362.4253830331	1758.6202333999	19.8020675214	20.2170584532
Ccl12	22.9717776006	17.4439120268	44.3428701705	14.8777685491	15.7391166899	13.8541846374	15.0067278116	14.2935911645	15.3598702134	28.6736867274	4231.9177853292	105.3893568358	14.8652932466	14.7915579994	15.9458555756	15.8306109327	16.0196781047	17.6063892342	13.6149433402	13.9737514382	14.7662601349	18.0377607364	17.4038483083	870.939518441	28.5021891618
Tnfsf4	91.6507827314	17.3661127944	37.0859086567	25.7636155378	29.1324237895	19.4423373152	276.4042381059	27.0457347309	36.5821133408	19.2463432831	52.6505166776	17.8411437784	74.5431626165	29.4429184319	23.9877731488	33.1351094651	625.3736520586	124.2420512851	30.7161025305	23.0499479251	25.7833386963	24.3539579904	30.1034015809	735.4575931339	253.9874878077
S1pr5	15.2187924037	17.3272891121	15.8028297382	16.9621333565	15.6688105614	16.0477211478	19.7418806582	31.66056107	303.2064272051	15.5318261617	16.0322902383	15.829432296	17.8572631146	120.4533365108	47.0277853003	16.311679989	18.363617327	16.8362316561	16.7792596343	769.3214393713	15.9733888411	3529.3558238442	501.2468752689	14.5630414965	14.8837868612
Gpr34	536.302546836	17.2287948045	438.9124902139	139.972646671	15.1115556094	13.890171128	38.6107520049	240.8318039167	36.2726828646	120.5851143705	9.8327716998	33.8643910682	65.5545425721	17.1103765956	135.4050845244	23.2250124171	18.5178159453	63.0258091475	216.9680695099	11.984421534	1380.6980751379	18.2471367665	53.0206216882	13.2611479408	65.1430520695
Gm5547	201.8393952924	16.9843346399	40.9611197564	50.6288243626	22.9410749542	554.0569325189	50.37648536	353.1044124441	440.7892788936	85.9410422662	27.7325081564	50.8954972375	67.1240353209	94.6742540353	203.6654145618	288.674832144	22.3608257343	365.8480967614	287.3424262121	219.233777202	156.7275465706	260.0013640646	94.126439878	18.5054189889	37.579748351
4930426D05Rik	15.5225991529	16.8541963604	14.9982595882	831.1105377312	491.6051322218	18.2108866854	14.3275039966	15.4576992444	19.522473366	16.6914350397	15.7607455247	16.8528530922	14.8314839602	15.5196974724	15.8561081598	17.1685842794	16.8111465208	16.3113198992	14.4371597232	16.798771009	17.3081575394	26.7658398269	15.9078267162	16.7464812671	16.706591363
Clnk	346.3979550643	16.8064298821	18.0618276092	21.0729213188	23.6965651	17.8444930272	20.615098349	15.8798839334	36.3842925618	18.2933593906	13.8465666105	16.9488274198	21.5709427966	17.6393345702	18.3087459395	18.1419294061	19.0459582803	17.6660335589	23.224257697	18.253788082	863.1326038114	539.8490992768	1061.1699408102	18.5782784762	18.4149158528
Nlrc3	93.9132972545	16.6837904604	16.8830748188	373.5756270663	232.7540704271	15.407575162	116.253466615	790.5279478054	714.2345260433	40.7429659153	19.9674709144	28.1902112884	188.4957230561	1029.7781950626	471.0926383146	319.4649392089	58.0656798546	292.5716498591	277.0569086739	16.7043170516	436.5692670648	619.2676471494	488.776484625	12.9857285905	14.0887521293
Trbv14	19.4874161591	16.6304978622	17.0695403079	21.3286142702	19.5514014986	15.9355830963	273.5785347162	899.6573954413	636.8145170127	15.0982340222	17.2944391805	14.8749502247	214.1951287328	58.3548061125	602.1248633315	408.5301477594	66.6515142608	498.4481927417	293.6660108137	19.1238876043	20.1593972462	17.040540263	16.9655994715	17.0580753063	17.5471576289
Cyp3a11	16.8966409154	16.5537372173	14.4132773696	20.9477805709	25.0162588872	24.8556835746	11.9699719818	14.7846930102	13.7557217216	16.8589569566	14.6887356674	17.3238493179	18.0919467004	14.7823601731	16.0344884759	15.7200595205	15.9400306795	16.3851864005	12.4995502801	18.2368291664	1037.2677372056	12.5649860821	14.0973101359	43.4343792144	32.7570703622
P2ry14	1368.9250722234	16.5100951388	2670.2025616096	17.0832013563	15.4790065893	50.9004499619	22.3240140292	18.6398060724	19.5852878358	417.3457876458	1220.8472295063	261.6050253711	20.4574812832	17.0882463283	34.0526462548	16.9856243151	95.3617554383	42.3981069813	541.5952358015	19.2031907922	14.7361895016	215.4400391662	1596.2186148771	3097.0219370706	1024.7664199312
Khdc1b	13.0719448702	16.3965283971	14.1725938696	30.5333721968	17.0134035372	24.1114699779	26.801170346	15.8132651786	15.6322487115	16.9665381866	11.2789383165	13.3745921191	15.4357320636	17.7600979397	20.7833799159	21.0571218029	14.7244564728	19.7730521952	12.0470419246	20.8391639849	21.9727409927	1364.8200182917	511.4023077884	31.635422402	24.6265847702
Trat1	15.9916037877	16.1421034202	17.3685968798	16.5491441057	14.860103601	16.3849754001	17.2970330303	98.5877944461	44.5456087115	16.1335599499	14.6286532992	16.2875859886	129.1837027501	235.6656454395	597.1176432427	215.9893684499	18.8851348744	102.4746785515	167.9150294095	13.6478549761	93.4078585741	19.8741990701	16.3665897758	14.7191124315	15.3835743144
Pth	16.4561768273	16.0822589179	14.6176949847	14.8503740884	13.8316352468	16.9547034708	14.1734591667	14.7941296725	14.4886486853	17.3761276497	15.8063969878	14.8818468039	15.6133722979	11.699766132	12.8526086751	13.9983136859	16.0633076823	15.0347713027	1662.6283614051	14.8414933063	15.4413358763	13.0106541468	13.8758006475	15.4325981283	14.5368300979
Kynu	16.6859556897	16.0715751086	24.531772387	370.4379859969	250.8179580932	17.3503763973	18.9036539798	18.1151633421	16.9535072456	24.8337677896	384.9292376872	37.552161654	31.5508914398	15.5414964686	17.3336745352	16.8468023845	15.3406910269	16.2692190812	13.7373527292	31.3143372271	15.1340502655	16.461715656	14.8447309336	397.3167345324	305.4238652748
Gpr171	878.0832844873	16.0689088847	124.2665309808	202.6353427414	248.0095340753	80.502016744	1044.9538375637	713.7294803765	824.2481909538	12.5536358608	12.9181587367	12.2421130902	174.9863402571	181.4961939642	654.7539384595	471.211172849	1379.7123880123	1343.360487953	1652.844526714	13.8694204361	2390.7545206005	861.7732247186	1585.0184414124	153.7099256065	202.8803261821
Cd28	17.8576834883	16.0107988096	66.3193455382	14.3070306746	14.6078931489	746.5659102746	782.5010108839	901.9407574897	1782.7933686671	713.2473986229	15.5426444925	399.5813328239	894.9288642051	2617.9937154789	1550.5255634272	2959.5492910921	904.1854656163	2569.612095233	1439.2301028587	16.1992573054	15.8554969018	345.8272255342	363.203847082	25.376837811	98.9017807301
Havcr2	2038.3505662607	15.9163459835	124.528861963	18.9183378792	16.176074548	16.0638832433	112.6064707807	20.2269494319	19.8946516019	116.4836703777	51.6241335094	162.0988312307	35.4491907115	25.3861661014	18.4010644886	22.4392725687	259.2549413271	24.6983540257	51.7648436906	220.6927190554	17.3352291381	16.095087589	17.7413507746	18.6654578878	25.7319189487
Lax1	13.2101899991	15.9083135274	13.3982106702	28.0287845095	21.6247183165	34.8269221826	29.1620805803	129.7884472845	368.4809150355	13.5666735058	14.4437761132	14.3741331273	77.8216840491	73.2907437293	81.0042847701	239.0517181251	18.6068137425	76.7976988335	28.2812252838	11.4313981433	74.1799437431	188.3796430664	182.8154337042	12.3657774873	12.4009513363
Fabp1	15.952590615	15.7735107734	15.6494341673	12.6571758204	14.3077572491	13.9317318534	16.5751074385	15.9998389946	16.9448755516	13.2812958848	15.3950710216	14.5677573951	15.1338782164	15.2411111298	14.8393637159	15.5474795107	16.1494585768	16.9624758104	16.7629208647	15.2986149537	1025.1272271709	15.0102134992	15.8247793353	15.441990082	15.8739519796
Dppa3	20.4502951448	15.7104929764	34.3132268853	13.7844285496	17.1504408253	13.5555706889	16.0962000375	16.5469953463	16.9284117891	94.3799014212	71.0829654963	56.2850986643	20.1660558676	15.6393709934	17.1085855014	20.1618573781	16.0998124348	18.7549748291	19.7850208872	17.8871296979	13.8006573071	26.5269866151	19.9487631946	16.1839254731	22.6372026137
Il10	13.707357148	15.7056118352	17.0282487662	15.2045212576	12.7680285621	20.1931147228	22.5323410435	17.5497319809	15.8929185774	29.9509413755	228.248781421	34.5560076117	35.1586205724	15.7718692811	14.7346806105	132.6145404568	130.5690237338	26.1825621366	2249.2411795352	12.3241899046	15.0683924535	13.4803358126	11.874720861	194.4600293956	14.6720733984
Klk1b11	16.2726660854	15.5661373481	85.3932039582	12.6918313841	13.0011389588	13.1124561892	16.012871678	18.5639950538	17.3728809541	23.6975191607	19.1644554845	24.1587037018	17.4725967448	37.9354852847	21.9522681421	27.7611624607	17.4695584982	19.2253980987	17.2048249464	16.1784801858	18.9820263624	18.6706129634	15.8627869904	2018.2029356122	3311.1110106402
Il5	18.2387931572	15.411515165	16.5294791519	15.5103313094	15.7299023641	16.3119578237	15.045042665	15.1425204724	14.9227303209	15.3456369721	14.1259666749	14.3040130901	14.5693385928	15.4700352626	16.3432601189	14.9019020194	14.1504611048	17.2913953284	1148.9365650595	15.2294411762	15.7853676567	16.0749772291	14.7395278839	15.2912617383	15.636624469
Klra7	12.2249904936	15.3019562924	12.1209881435	12.5417634622	12.2799661905	12.3356256479	849.6844594559	30.7372114462	2321.1963301732	12.1090992455	11.9880493181	11.9601990833	15.3073465615	10.9736926334	11.7262987112	13.1440047104	59.022872728	11.3827390994	11.9619911564	13.3025862505	12.1017934506	5190.7407622511	4402.1447228279	13.4703434715	12.4224679147
1810073O08Rik	18.9505730018	15.0525563497	16.6809641864	21.5072349504	23.6366354522	18.0471088591	23.8396440049	18.7168537805	17.9695895352	19.5388919055	17.3605340966	18.1518047773	31.5746308732	14.932455121	17.7626617571	25.5182196255	14.9442055704	47.8210414893	18.924309967	14.3021332006	14.2217411166	14.3367255406	14.7769560785	16.9644291021	21.0475084622
Trbv29	13.6168319482	14.9709119254	15.8347201421	14.2286751956	14.459637904	12.9850929066	226.5437912188	630.6981837687	397.3899962174	13.63203303	15.038754989	15.3724906855	94.4076231327	46.8329839346	244.0465176173	222.9268580146	39.3729125213	321.89470814	91.7430235801	13.3121017026	39.4301849634	15.7598834158	15.4814027251	12.1964662972	12.9328938579
Art2a-ps	15.4120740535	14.8378831393	13.4385926245	15.9064968687	13.0743903917	14.0660108499	13.1944612432	13.1541624894	14.4219338681	17.832445926	15.4110215624	17.0819095442	26.6090145646	18.1940926141	19.9363420062	392.4096335833	13.5200010946	14.3173148177	17.2273947294	14.7016952383	764.0743360429	12.8876818196	12.9278933332	14.7227867275	16.2905578933
Gm8369	13.3157708063	14.753816904	9.830761413	828.1263404241	1606.516487586	15.7483352473	410.1996057571	631.8740826698	536.0362177644	17.1394054669	69.6169989188	13.4941744968	178.7937563299	357.9754451378	353.2740392168	709.2317771527	251.7407329819	165.7278780589	39.6996701124	46.5860516949	11.5125572542	71.7071732741	24.4012033085	20.011923055	11.4193954531
Klra5	15.4684270497	14.6291079445	14.4383587384	19.8570760337	29.9696333329	23.8023407859	64.9434513432	14.8920764419	117.2712078973	16.1691279926	15.7991894399	17.8817065358	16.8967214754	13.241551784	15.3800929288	14.8850406895	268.5695965273	14.9205987774	23.1146531758	15.9082088622	5275.0477806559	183.3553901254	187.4914746207	20.3430515493	19.2711854646
Il3	25.7144462389	14.621761417	13.1059942951	14.3375643083	15.3557516291	16.6786935357	569.9047668243	13.268172722	13.8859430723	12.1746655128	11.5195777408	12.7355503354	23.3314301433	14.9137527638	14.6255920829	13.2908509511	1835.8265907753	13.2295227371	11.7965519881	13.0636880285	15.0635701614	13.825652116	16.0612042622	14.5909842506	13.7046691309
F9	14.7968188825	14.407748687	15.6960539173	37.9285497741	45.2333465455	163.5273618872	13.9865708603	14.6160028682	15.9790045134	27.6389507432	20.8878657849	22.1550711064	16.0845346919	14.8150365609	16.0505495395	15.0937341533	18.010912524	14.2462498341	12.8943953614	18.1667713097	17.0602647771	17.6996122957	15.2665914222	37.5724733229	34.3427510218
Ifng	14.3350177483	14.2587128373	14.7759223853	16.8088249874	24.3176526744	18.0300135815	15223.8044613758	34.1940215414	288.9938516691	14.3160844911	16.5059303144	13.9628442812	54.1636571676	386.0901923761	48.1466701888	701.148287428	11465.4277430243	85.0932811639	19.6728725632	12.9794886311	27.7804787112	2741.3437952088	1322.9744938326	13.0106506428	12.4982868887
Tnfsf11	14.4607591752	14.246971004	15.1818098275	17.2430822561	17.9334604637	14.7940402476	585.5370419138	17.2503174202	24.3807203234	15.2261749692	14.9310547757	15.310970681	358.9741804258	191.9974978472	43.2747755331	983.965561135	1480.5773842446	143.5297006088	101.509411818	12.0127269747	12.6311504626	15.7274997623	29.6838752913	13.0232521628	13.4851251798
Ddx43	30.2462360467	14.2393127933	13.1652083818	16.7753446619	15.9512581063	16.7884754455	74.1051221876	63.1540826983	215.1537351627	19.4026478898	18.2274877571	16.4837618704	78.3180654518	110.5045950581	48.3705327099	156.7901506509	14.2996611231	14.4435653824	18.8421153761	15.6255555175	460.0370432555	313.7961968564	199.8346073436	15.6910007904	17.3822963728
Plac1l	13.6266507839	13.9117399041	14.7364252286	18.1181581803	15.4788591776	111.5004017855	12.7014346295	13.0767905256	12.4682344244	13.1915508637	13.3372481108	14.1143230132	12.5309285546	12.4943272338	15.3044459574	12.755275955	13.1271244574	12.7395871901	14.1090117597	14.7351795828	16.0221830014	17.382362721	14.0340607508	15.8958176387	15.4039224851
Klrc1	11.7804187203	13.896122965	11.8009043127	11.2088347609	12.7954215731	12.4258359154	415.9707628381	16.2207385488	248.7904238878	12.7338914253	14.6524510093	12.2001607327	15.9952228392	12.1309506841	13.2287755307	14.9763715522	415.9149222269	33.4303995759	14.3814177735	13.3232432441	21.24344218	33.4335317812	28.2394543242	13.2256435079	13.4801626244
Mucl1	14.5574804406	13.8541240648	12.5513426194	10.081502704	11.4098295242	11.505414846	12.7431991964	13.7521669099	13.2344329811	12.2163979999	13.8780779753	13.9443739862	14.302402328	16.0896395085	13.4611365188	13.5166168887	12.4345986489	13.1742535624	13.4568159614	14.2111681771	11.9665313901	14.1478327091	13.1672108354	310.3452926865	293.9852399838
Trbv5	13.199144815	13.8303668138	12.2787843713	12.1534160541	14.9456296759	13.2427265196	217.9970730705	619.0997713415	387.6188356967	13.0631120468	12.5663334033	14.2293549489	729.3323165102	160.336689604	2045.5139519276	1792.567134988	199.9678809177	1397.3080200092	1075.0597189818	11.9857857277	311.8160090877	13.7226320588	14.9415277923	12.8714865786	13.2001181007
Cd3g	13.2034852889	13.8060918175	13.107545557	14.202283893	13.8448397974	11.8159647042	1967.0872890452	7054.1790788761	7570.6178024453	12.2698569917	13.8752622923	11.8496073491	2567.8971100957	2351.3655895637	8137.8996864457	8810.835506797	2254.8051657625	8191.895435229	7311.2012656656	18.2298341989	14615.2414932056	59.281231632	43.760811376	11.2854315068	11.7547851501
Mmp12	26.6338508904	13.5863837728	540.0487019419	15.1756732149	13.6868392464	14.1055372768	14.2108023987	14.4660044684	15.2520870836	2645.0319675564	812.4285448262	2836.0348405253	14.5281269131	13.1909813663	14.9177341991	15.307857456	13.4233902239	136.6340226989	98.0748707375	12.6819509516	13.1641321902	17.2432912784	16.6868939776	5286.5071182468	6282.3889073589
Cd226	11.7812758412	13.5232773364	79.8846101717	12.0091788459	13.5012660674	12.6798407574	159.1510205466	737.9363964427	417.9013994474	12.1610669359	11.8840935875	11.6435059384	91.443392619	283.9574176504	212.9827061508	113.0684160874	61.5656440633	151.0187593471	84.9528717712	18.4323736342	261.7655770367	424.0565908581	253.2438762365	25.6487541948	18.5769960441
Tktl1	26.709918115	13.3598762445	13.083367521	21.0038760585	16.4579632899	116.29556958	11.9135458515	13.0480017645	17.1370582596	12.1343283747	12.6797441907	12.7531433318	16.1613232693	28.7126897601	16.6153283844	24.278618041	13.3212560588	14.3528691952	188.6855254245	13.1708067826	13.0970752286	14.8125601147	12.3807444803	12.9362510812	12.9933608967
Cxcr6	14.01992343	13.3465088532	22.7476286507	13.4453859989	12.6842140647	14.9359802224	220.1191873254	1259.5570134494	1455.8350186773	13.8930262407	15.2480459539	14.7064347886	71.3863398235	343.0778745903	122.6613959973	192.9639928194	197.4149657996	1329.4365967282	4474.0089594845	12.0359890982	3164.6991239059	38.7151315123	136.0654614086	12.6167811437	12.9412220795
Gzmg	11.228406062	13.2214572825	11.2385709817	13.267613798	12.8556420658	14.3531111779	11.5632080835	11.4195832564	11.0585185744	11.0480581249	10.804528943	11.0315584702	11.7640715406	14.4830589834	11.8953392655	11.4326943151	29.3471961168	13.6200800233	605.6557071039	12.3343312058	12.4609214782	12.3793357375	12.688657919	12.441856894	12.5059968139
Sema3d	15.8068498672	13.1885869428	14.3830395082	17.3792724945	17.7495410008	17.3284797844	13.494070815	15.7262413008	15.1742680188	13.9596871867	14.7158702429	14.2025150727	19.3643129982	15.46335907	14.8871384129	14.8786515415	15.9190768134	35.4452903781	16.2072874424	13.7559270533	14.0522233109	14.5943667003	14.4087481873	14.3212925028	14.2978977128
Il21	14.6081670774	13.0265645546	13.3293778225	14.4875051553	22.8367025891	15.758727182	17.5413890944	15.1195538315	16.4405458808	12.7805856748	12.8632832275	13.3144756416	21.6720670898	335.6696367296	13.6290852631	1453.8167554585	376.5041557714	2988.5578733508	23.8527016848	13.1713814863	13.0057671416	12.4532168027	13.5481768056	13.9679587381	14.1435400951
Khdc1a	10.8085736367	12.961209107	11.2076587779	13.6184238842	12.4668808645	13.3770250811	16.1517453929	11.2109008146	10.2324894412	11.8698159325	14.3975595439	12.0485894879	29.2609632704	23.4286622716	12.4405029582	11.9987522205	13.0318297487	12.0587026154	10.6532604353	19.2052335707	15.7793730998	354.4175515688	119.6194085295	18.9321699865	16.8848257199
BC030307	12.627313671	12.9459849955	11.7027351322	11.5103647576	12.5237513561	83.1280561456	16.1769723019	14.4515970816	14.2893917289	12.6683362818	12.1028238666	12.4802893001	13.5553243231	14.9741757564	15.4012030783	12.262888995	13.670944281	13.8176369431	14.2656190911	13.8764481629	12.2005597397	12.1692020151	11.4776008564	11.8450683294	11.4539388996
1110032F04Rik	12.4753304674	12.884441919	18.9563514492	11.7559102888	15.2893854302	13.5243606742	388.1955773912	28.3222030159	46.6324530802	11.712094247	18.8123135839	12.4848656491	375.5877018253	23.8119042161	165.6432339419	44.2194103024	404.1178758391	102.4426221691	17.1516650725	10.84363967	14.5359724216	12.9115765269	31.7245067465	31.564524527	15.0446491094
Cd200r3	936.2615629942	12.7261647288	154.9471838265	17.4271530785	12.1728316371	11.3646486248	11.658321151	11.9049416983	11.1793668375	11.898598967	12.2426243521	12.0955983703	11.8897511412	12.7035153407	17.3653404187	12.3204174272	11.4632973358	12.9732484505	137.6552058073	11.2439774146	11.6470920368	11.7921856005	11.6863026918	14.3675942614	18.0508147854
Ambn	14.1539835903	12.7260784299	13.3787327536	12.1087031206	16.620576679	16.2689680844	13.6193047829	14.3022335269	13.2625550597	17.5881206251	16.4567282536	17.0396466294	14.6489617825	15.5235987756	13.6331725618	14.0938355666	13.9830931914	14.0096358851	113.5007267484	12.5138838992	13.7957741606	13.5290065012	13.5209676906	13.1466599783	13.1403532515
Il6	2266.7642007318	12.6792279359	1981.8222904399	21.2980447942	11.6370168496	14.4971454814	11.9159427857	9.658392376	9.6978146042	11.5511935818	1316.8491815308	10.9014809233	12.0256426727	10.1875173544	9.8447758417	18.6452993886	13.9529353445	12.6316590995	14.7379640228	9.9796048898	10.9408077398	11.2906010393	10.5729515706	9324.3829534429	102.3770925427
Ahrr	418.4804648968	12.5219741591	85.0130236616	16.4276332027	15.8294473996	23.5463149088	17.6303778129	15.2146033828	16.732167957	275.7169537794	192.5254884419	507.6259852464	18.437655343	13.5774959442	15.5716004484	14.0753694582	27.4839752083	35.1564773207	36.5029158379	20.5097314113	178.9120077282	12.9125907935	145.4709208685	311.0157023487	543.7605083051
Klra8	15.9792654041	12.5172227091	11.3310793555	12.0367830505	12.2005593987	10.1292194064	18.1913491413	11.9018840396	256.8079016896	11.1443904778	12.5859532547	11.6848664769	13.2664305906	20.9021497354	12.0477802863	11.4091135003	12.0703984258	11.6292061821	11.4866055403	27.6161541174	11.7820429091	10361.5589570364	5190.1901045804	11.3423964696	11.3797607905
2010106E10Rik	12.4357146753	12.4067278395	12.7998096651	13.7553382971	11.4272739247	12.8348265998	13.5544249174	14.8323777206	14.312404731	11.4318778287	10.7434582675	11.1161579871	12.2074400858	11.5025072724	12.6808129634	13.0768757423	10.2331204501	12.9763307758	14.3671839274	11.145405935	255.6631579987	12.3300013167	12.274276865	10.8990856488	11.0527057053
Htra4	13.1385324969	12.1006328041	12.2835207355	12.9069846781	13.0182258241	12.1529415961	14.0318923205	12.8634798767	12.3336055196	17.6597257048	24.0656018555	16.1060769953	12.8855169242	14.4120180854	12.925306578	12.8456418297	13.6698951287	12.7448493572	12.8789064739	11.350285247	12.0719647567	13.080804631	14.3220637091	1004.3505151648	15.5556328829
Serpinb7	10.9746792172	12.0205127264	11.0016253999	20.4257710394	52.5900261168	97.9003384795	10.3090019106	10.4463179707	10.4440692616	10.937131713	10.2010256419	10.8379493028	12.5928105817	11.6177774325	11.5397414343	10.7037499964	11.8825761716	9.8437948359	10.2576617212	12.9931616957	13.4420354799	12.9974832951	13.9441424094	40.0161101215	13.8670453696
Sh2d1a	13.6507787578	11.945279699	9.4823835868	11.6465916073	12.2209609908	11.1614377424	1584.5327363097	688.1209227855	1727.4651448673	11.5309244847	11.8093784347	10.7307921416	476.7241179651	492.0686327159	929.4318358337	3977.428243483	280.2120265088	1388.045318559	235.8046414091	9.2535479435	14.3420757426	649.751665946	567.6190871354	9.644326611	9.7421534007
Slc15a1	13.8855380211	11.8802838003	12.5795837402	18.9090316705	12.7318318753	13.4515409219	12.7356955723	12.0096673955	12.3015806671	14.4288943495	11.2244318686	13.3237166762	13.1288922773	12.3820896838	17.8438104976	13.1684671121	16.2399234051	33.2683418068	13.7595300051	12.2600942282	69.3847392998	12.5712482044	13.4596834797	12.727688658	13.8630939398
A430108G06Rik	14.283951713	11.7668755762	19.8759194739	12.6852442732	13.2101119552	14.0355141117	13.167297934	12.7875221187	13.1355610744	64.7217417262	16.2227947763	35.2114440134	12.0126123478	10.5231245068	13.2099329669	12.9980775689	13.6604931327	12.7705511047	13.5082424102	11.6499852535	13.1872966727	11.4835954391	10.5793902079	13.5215488593	14.556651193
Klrb1b	10.8999037752	11.7058546799	21.7196319697	12.3656945231	12.0497928934	11.1757749461	11.5728051104	10.6101320153	10.7431864972	11.409394201	11.9814797648	11.712242895	14.6523626567	12.1968404583	11.1654231525	11.35296378	11.0363874828	10.6300281135	11.4059292703	11.2477225797	11.4456160568	223.3861246037	262.4984923118	22.2513120892	27.9531636234
1700061F12Rik	11.6035672862	11.4267388219	10.4681482131	12.4685884084	10.4980508494	11.260686018	10.8642365871	10.7328062896	9.9633521373	9.8476218325	10.826078443	10.5182098771	10.9091311346	12.2819922569	9.7962899794	10.6362875886	10.3327712969	9.7789472289	398.476786749	10.7083608891	11.0777642096	11.0384018771	10.8045743774	10.6262300836	10.8217424968
Sval1	12.8250875605	11.3006194499	11.3552813234	11.9259022534	13.0085681262	11.8436814124	14.4865371412	12.6393905028	11.7885075866	10.9324289737	12.1226133471	11.8566313967	11.1880592282	10.671995802	10.6825894674	12.1875548851	11.2762651828	12.9922198647	382.6119952347	11.436419215	11.8621919202	11.952341226	11.1105028205	11.5520430593	11.2430153703
Otop1	197.1942118595	11.2551056652	12.4532350559	11.9624861953	12.6222793863	12.1721173528	11.7940780104	13.0441145466	12.6078343343	11.2339964446	12.0932146208	11.586509101	11.7282443654	12.1465465221	13.1820080259	13.4287831749	13.6822855487	11.2341720705	12.4605311541	12.531841304	13.0109698517	12.6831815639	13.1694106035	12.8555748344	12.1572118908
Dmrta1	11.3582592619	11.0840113711	11.7545215084	11.5042587768	11.5421857984	10.5727762478	11.3290165209	37.083011561	531.9704895472	11.5185957021	12.4345948288	10.9405305337	10.0847304845	13.2948367568	11.9824925403	10.7234336627	10.9253977033	11.1541332879	10.0109881209	10.2984555832	10.806927121	42.4386103295	28.214293712	10.4081955757	10.6027596355
Gpr174	300.971446761	10.7603879488	22.825983316	292.30036357	351.190603216	36.9992959259	230.8387074788	319.1822702872	443.5778904949	11.800645191	11.716147448	11.6703463446	150.6531449638	267.6298455783	279.6733864609	360.6613893659	171.7859043827	248.7964819507	250.4825115207	8.3162995461	25.5253425538	527.7939846442	301.5252138589	9.866990156	10.2446609568
Hsf2	13.8959288394	10.5043520316	12.9597954311	12.5447944338	15.3085070694	13.1243210761	222.2060536627	29.6372891661	13.7553644783	62.3556681113	58.9706196908	39.4292037429	32.9642021673	11.0715237158	41.1753827803	26.1000865657	10.8359606907	12.2021380983	11.1205211107	9.3563689836	16.6973333804	10.655033775	11.0266558299	59.3192947993	29.1266647578
Rgs13	380.003573859	10.4929606347	10.5015339302	46.2915991622	19.9183368344	10.5962737488	9.9804527308	10.6860436436	10.149096095	9.9959944719	10.4165284255	9.6896425716	9.8315230326	9.9899708963	10.2914438649	10.3978195196	10.9925972741	9.8030663059	9.690576453	9.6483504114	10.686437455	10.2738629167	9.3758018221	10.154599621	10.0784939039
5430437J10Rik	11.0589074455	10.4640073012	10.9385494063	9.8915072047	10.0608501564	10.4700584821	9.6158949859	10.2941997113	9.5545248148	20.4179745892	25.51159988	13.6801233854	10.4270655218	10.0033514395	9.6192886556	9.7909537381	10.6059912243	10.2291926529	10.2082600054	217.4017259017	12.6231746481	10.5113547633	10.0912013717	301.2573135388	227.5305044451
Klra1	8.9364924668	10.2756222583	9.8138559319	9.6151868361	12.6925641212	9.5864018702	186.9522942484	10.363292418	342.4389560827	8.3932316432	9.8639690694	9.4440589935	10.1548030753	11.867529852	8.9644717964	9.7797657108	11.7808594873	9.4991016338	8.8167038796	8.6109917334	18.8200014949	1365.0201695703	1263.0086437002	8.6033647073	9.1818655093
Gzmc	89.9911356208	10.2514424729	23.4490723658	9.9819113905	11.2657600198	11.5986150202	743.7590183636	11.9374072773	11.6733286924	11.190252628	12.0663665191	12.3006666006	25.9046778784	15.9839144614	17.544404422	17.9476721124	1880.2601384317	23.1223538675	573.2299527801	10.2337318146	120.0232073079	32.6517806743	372.9352750097	11.5168783974	11.8613508054
Tcrg-V4	10.2645266433	9.9155199618	9.7064307193	10.769464549	10.3307143237	8.8422960765	11.5338365075	9.3797257591	25.172295224	8.8949735216	9.3474011291	9.2233124015	9.975846967	10.0617613495	9.6391349841	9.123710958	57.2514367117	19.0427374885	17.2165624083	9.1138227829	979.7327504155	10.6211906572	10.3767219396	9.095400648	9.2928474688
Cxcl3	9.417251417	9.8755354127	646.1521522621	10.3350236198	12.6339459007	10.3679121769	9.1487131496	10.2922603311	9.5469825516	17.495882268	21.6864569996	14.725196203	11.3877290169	11.7787585121	10.3680053147	28.2334536033	9.9009524751	85.7736645818	55.9888127274	7.8184446374	9.1493126236	10.4926047758	10.2027941471	6375.5229116239	2425.2003990389
Gzme	132.0692216011	9.8184553292	9.50473889	9.7648081456	10.0998592707	9.7485458096	30.5229274626	9.3940870977	9.4445917357	9.165501643	10.7834842651	9.1693480072	10.1478637167	9.4480467056	10.3340471484	9.6736722083	186.5764157405	10.5498521178	324.3659692018	9.5565943092	10.4508474105	10.4177709739	10.5541729516	10.3062075362	9.6269822382
BC061194	9.5376560806	9.6561070811	10.2971621625	10.1129549801	12.86509519	56.7341128172	9.5624769625	9.1207131662	10.1269576929	8.5920317532	10.1162606544	8.9390173789	9.2517736257	10.163310222	8.8756152161	9.3228867403	9.4863516996	9.3260161411	9.3487545924	9.4076209659	8.9243307658	9.7052493787	9.9409423771	9.0855842156	8.9305872639
A530021J07Rik	9.2448860614	9.2902614169	9.4375499299	10.2172614601	10.240588935	9.5435333195	9.1998359771	21.4117584449	10.7507741158	9.1951201902	9.0852984004	9.0460627949	9.9955072787	10.0666358234	120.4467979577	10.5957118594	8.9234394284	10.3053760478	9.1584549237	8.9588737088	8.6271708484	9.2084267028	9.0567981155	8.9968119384	9.0977204076
Gzmd	343.157139359	8.8947284636	8.8871348769	9.9245596412	10.0767345397	9.3224791832	36.8747124072	8.6973050732	8.5213140713	8.8267458646	8.7695076159	9.3138791675	9.2516923664	9.2148220539	9.1549847949	9.1964835518	399.2976072069	9.3907245423	793.3258946818	8.8453305557	9.9958628688	9.0546495024	8.9056151708	10.3367220583	10.1503820759
